# Supplementary material for: Molecular Insights into Bromocriptine Binding to GPCRs Within Histamine-Linked Signaling Networks: Network Pharmacology, Pharmacophore Modeling, and Molecular Dynamics Simulation
Source: Int J Mol Sci. 2025 Sep 7;26(17):8717. doi: 10.3390/ijms26178717 (PMC12428908; doi:10.3390/ijms26178717)
Supplement: Supplementary file 1 [file ijms-26-08717-s001.zip]

Archive with 7 entries (7 files):
- Supplementary Data S1 - Network Pharmacology.xlsx
- Supplementary Data S2 - Receptor Dataset.xlsx
- Supplementary Data S3 - Molecular Docking Results.xlsx
- Supplementary Data S4 - Molecular Interactions.xlsx
- Supplementary Data S5 - 2D and 3D Interactions.pdf
- Supplementary Data S6 - Pharmacophore Modeling.pdf
- Supplementary Data S7 - Molecular Dynamics (MD) Simulation.pdf
