# Supplementary material for: Molecular Insights into Bromocriptine Binding to GPCRs Within Histamine-Linked Signaling Networks: Network Pharmacology, Pharmacophore Modeling, and Molecular Dynamics Simulation
Source: Int J Mol Sci. 2025 Sep 7;26(17):8717. doi: 10.3390/ijms26178717 (PMC12428908; doi:10.3390/ijms26178717)
Supplement: Supplementary file 1 [file ijms-26-08717-s001.zip › Supplementary Data S1 - Network Pharmacology.xlsx]

## Sheet: Bromocriptine-related
Pubchem CID	Molecule Name	Uniprot ID	Target Key	Target Name	Protein Name	Sources
31101	Bromocriptine	P18089	ADA2B_HUMAN	ADRA2B	Alpha-2B adrenergic receptor	SEA, DrugBank
31101	Bromocriptine	P21728	DRD1_HUMAN	DRD1	D(1A) dopamine receptor	SEA, DrugBank
31101	Bromocriptine	P08913	ADA2A_HUMAN	ADRA2A	Alpha-2A adrenergic receptor	SEA, DrugBank
31101	Bromocriptine	P18825	ADA2C_HUMAN	ADRA2C	Alpha-2C adrenergic receptor	SEA, DrugBank
31101	Bromocriptine	P41595	5HT2B_HUMAN	HTR2B	5-hydroxytryptamine receptor 2B	SEA, DrugBank
31101	Bromocriptine	P25100	ADA1D_HUMAN	ADRA1D	Alpha-1D adrenergic receptor	SEA, DrugBank, STITCH
31101	Bromocriptine	P08684	CP3A4_HUMAN	CYP3A4	Cytochrome P450 3A4	SEA
31101	Bromocriptine	P50406	5HT6R_HUMAN	HTR6	5-hydroxytryptamine receptor 6	SEA, STITCH
31101	Bromocriptine	P08183	MDR1_HUMAN	ABCB1	ATP-dependent translocase ABCB1	SEA
31101	Bromocriptine	P28335	5HT2C_HUMAN	HTR2C	5-hydroxytryptamine receptor 2C	SEA, DrugBank
31101	Bromocriptine	P35462	DRD3_HUMAN	DRD3	D(3) dopamine receptor	SEA, DrugBank, STITCH
31101	Bromocriptine	P08588	ADRB1_HUMAN	ADRB1	Beta-1 adrenergic receptor	SEA
31101	Bromocriptine	P14416	DRD2_HUMAN	DRD2	D(2) dopamine receptor	SEA, DrugBank, STITCH
31101	Bromocriptine	P28223	5HT2A_HUMAN	HTR2A	5-hydroxytryptamine receptor 2A	SEA, DrugBank, STITCH
31101	Bromocriptine	P08908	5HT1A_HUMAN	HTR1A	5-hydroxytryptamine receptor 1A	SEA, DrugBank, STITCH
31101	Bromocriptine	P28221	5HT1D_HUMAN	HTR1D	5-hydroxytryptamine receptor 1D	DrugBank
31101	Bromocriptine	P21917	DRD4_HUMAN	DRD4	D(4) dopamine receptor	DrugBank
31101	Bromocriptine	P28222	5HT1B_HUMAN	HTR1B	5-hydroxytryptamine receptor 1B	DrugBank
31101	Bromocriptine	P21918	DRD5_HUMAN	DRD5	D(1B) dopamine receptor	DrugBank
31101	Bromocriptine	P35348	ADA1A_HUMAN	ADRA1A	Alpha-1A adrenergic receptor	DrugBank, STITCH
31101	Bromocriptine	P35368	ADA1B_HUMAN	ADRA1B	Alpha-1B adrenergic receptor	DrugBank, STITCH
31101	Bromocriptine	P34969	5HT7R_HUMAN	HTR7	5-hydroxytryptamine receptor 7	DrugBank
31101	Bromocriptine	P01236	PRL_HUMAN	PRL	Prolactin	STITCH
31101	Bromocriptine	P16471	PRLR_HUMAN	PRLR	Prolactin receptor	STITCH
31101	Bromocriptine	P03372	ESR1_HUMAN	ESR1	Estrogen receptor	PharmMapper
31101	Bromocriptine	P00797	RENI_HUMAN	REN	Renin	PharmMapper
31101	Bromocriptine	P09601	HMOX1_HUMAN	HMOX1	Heme oxygenase 1	PharmMapper
31101	Bromocriptine	P06702	S10A9_HUMAN	S100A9	Protein S100-A9	PharmMapper
31101	Bromocriptine	P25774	CATS_HUMAN	CTSS	Cathepsin S	PharmMapper
31101	Bromocriptine	P00742	FA10_HUMAN	F10	Coagulation factor X	PharmMapper
31101	Bromocriptine	P04746	AMYP_HUMAN	AMY2A	Pancreatic alpha-amylase	PharmMapper
31101	Bromocriptine	P09960	LKHA4_HUMAN	LTA4H	Leukotriene A-4 hydrolase	PharmMapper
31101	Bromocriptine	Q13231	CHIT1_HUMAN	CHIT1	Chitotriosidase-1	PharmMapper
31101	Bromocriptine	P56817	BACE1_HUMAN	BACE1	Beta-secretase 1	PharmMapper
31101	Bromocriptine	P10827	THA_HUMAN	THRA	Thyroid hormone receptor alpha	PharmMapper
31101	Bromocriptine	P17707	DCAM_HUMAN	AMD1	S-adenosylmethionine decarboxylase proenzyme	PharmMapper
31101	Bromocriptine	P43235	CATK_HUMAN	CTSK	Cathepsin K	PharmMapper
31101	Bromocriptine	Q15303	ERBB4_HUMAN	ERBB4	Receptor tyrosine-protein kinase erbB-4	PharmMapper
31101	Bromocriptine	Q16539	MK14_HUMAN	MAPK14	Mitogen-activated protein kinase 14	PharmMapper
31101	Bromocriptine	P08758	ANXA5_HUMAN	ANXA5	Annexin A5	PharmMapper
31101	Bromocriptine	P08631	HCK_HUMAN	HCK	Tyrosine-protein kinase HCK	PharmMapper
31101	Bromocriptine	P00374	DYR_HUMAN	DHFR	Dihydrofolate reductase	PharmMapper
31101	Bromocriptine	P06737	PYGL_HUMAN	PYGL	Glycogen phosphorylase, liver form	PharmMapper
31101	Bromocriptine	P08473	NEP_HUMAN	MME	Neprilysin	PharmMapper
31101	Bromocriptine	P01343	IGF1_HUMAN	IGF1	Insulin-like growth factor IA	PharmMapper
31101	Bromocriptine	P00734	THRB_HUMAN	F2	Prothrombin	PharmMapper
31101	Bromocriptine	P08254	MMP3_HUMAN	MMP3	Stromelysin-1	PharmMapper
31101	Bromocriptine	O14757	CHK1_HUMAN	CHEK1	Serine/threonine-protein kinase Chk1	PharmMapper
31101	Bromocriptine	P18031	PTN1_HUMAN	PTPN1	Tyrosine-protein phosphatase non-receptor type 1	PharmMapper
31101	Bromocriptine	P15121	ALDR_HUMAN	AKR1B1	Aldose reductase	PharmMapper
31101	Bromocriptine	P37231	PPARG_HUMAN	PPARG	Peroxisome proliferator-activated receptor gamma	PharmMapper
31101	Bromocriptine	P27986	P85A_HUMAN	PIK3R1	Phosphatidylinositol 3-kinase regulatory subunit alpha	PharmMapper
31101	Bromocriptine	P78536	ADA17_HUMAN	ADAM17	ADAM 17	PharmMapper
31101	Bromocriptine	P35968	VGFR2_HUMAN	KDR	Vascular endothelial growth factor receptor 2	PharmMapper
31101	Bromocriptine	P11086	PNMT_HUMAN	PNMT	Phenylethanolamine N-methyltransferase	PharmMapper
31101	Bromocriptine	P19793	RXRA_HUMAN	RXRA	Retinoic acid receptor RXR-alpha	PharmMapper
31101	Bromocriptine	P27487	DPP4_HUMAN	DPP4	Dipeptidyl peptidase 4	PharmMapper
31101	Bromocriptine	P42574	CASP3_HUMAN	CASP3	Caspase-3	PharmMapper
31101	Bromocriptine	Q08499	PDE4D_HUMAN	PDE4D	cAMP-specific 3,5-cyclic phosphodiesterase 4D	PharmMapper
31101	Bromocriptine	P48449	LSS_HUMAN	LSS	Lanosterol synthase	PharmMapper
31101	Bromocriptine	P04035	HMDH_HUMAN	HMGCR	3-hydroxy-3-methylglutaryl-coenzyme A reductase	PharmMapper
31101	Bromocriptine	Q96RI1	NR1H4_HUMAN	NR1H4	Bile acid receptor	PharmMapper
31101	Bromocriptine	P00918	CAH2_HUMAN	CA2	Carbonic anhydrase 2	PharmMapper
31101	Bromocriptine	P36897	TGFR1_HUMAN	TGFBR1	TGF-beta receptor type-1	PharmMapper
31101	Bromocriptine	P24941	CDK2_HUMAN	CDK2	Cell division protein kinase 2	PharmMapper
31101	Bromocriptine	P98170	XIAP_HUMAN	XIAP	Baculoviral IAP repeat-containing protein 4	PharmMapper
31101	Bromocriptine	P35398	RORA_HUMAN	RORA	Nuclear receptor ROR-alpha	PharmMapper
31101	Bromocriptine	P04150	GCR_HUMAN	NR3C1	Glucocorticoid receptor	PharmMapper
31101	Bromocriptine	Q07869	PPARA_HUMAN	PPARA	Peroxisome proliferator-activated receptor alpha	PharmMapper
31101	Bromocriptine	Q9UBX1	CATF_HUMAN	CTSF	Cathepsin F	PharmMapper
31101	Bromocriptine	P49354	FNTA_HUMAN	FNTA	Protein farnesyltransferase/geranylgeranyltransferase type-1 subunit alpha	PharmMapper
31101	Bromocriptine	P49638	TTPA_HUMAN	TTPA	Alpha-tocopherol transfer protein	PharmMapper
31101	Bromocriptine	P80188	NGAL_HUMAN	LCN2	Neutrophil gelatinase-associated lipocalin	PharmMapper
31101	Bromocriptine	P27338	AOFB_HUMAN	MAOB	Amine oxidase [flavin-containing] B	PharmMapper
31101	Bromocriptine	P30043	BLVRB_HUMAN	BLVRB	Flavin reductase	PharmMapper
31101	Bromocriptine	P39900	MMP12_HUMAN	MMP12	Macrophage metalloelastase	PharmMapper
31101	Bromocriptine	P54577	SYYC_HUMAN	YARS1	Tyrosyl-tRNA synthetase, cytoplasmic	PharmMapper
31101	Bromocriptine	P09211	GSTP1_HUMAN	GSTP1	Glutathione S-transferase P	PharmMapper
31101	Bromocriptine	Q13370	PDE3B_HUMAN	PDE3B	cGMP-inhibited 3,5-cyclic phosphodiesterase B	PharmMapper
31101	Bromocriptine	P08709	FA7_HUMAN	F7	Coagulation factor VII	PharmMapper
31101	Bromocriptine	P60568	IL2_HUMAN	IL2	Interleukin-2	PharmMapper
31101	Bromocriptine	P50579	MAP2_HUMAN	METAP2	Methionine aminopeptidase 2	PharmMapper
31101	Bromocriptine	P07711	CATL1_HUMAN	CTSL	Cathepsin L1	PharmMapper
31101	Bromocriptine	P28845	DHI1_HUMAN	HSD11B1	Corticosteroid 11-beta-dehydrogenase isozyme 1	PharmMapper
31101	Bromocriptine	P17900	SAP3_HUMAN	GM2A	Ganglioside GM2 activator	PharmMapper
31101	Bromocriptine	Q07817	B2CL1_HUMAN	BCL2L1	Bcl-2-like protein 1	PharmMapper
31101	Bromocriptine	Q9UNN8	EPCR_HUMAN	PROCR	Endothelial protein C receptor	PharmMapper
31101	Bromocriptine	P62942	FKB1A_HUMAN	FKBP1A	Peptidyl-prolyl cis-trans isomerase FKBP1A	PharmMapper
31101	Bromocriptine	P20248	CCNA2_HUMAN	CCNA2	Cyclin-A2	PharmMapper
31101	Bromocriptine	P02768	ALBU_HUMAN	ALB	Serum albumin	PharmMapper
31101	Bromocriptine	Q07343	PDE4B_HUMAN	PDE4B	cAMP-specific 3,5-cyclic phosphodiesterase 4B	PharmMapper
31101	Bromocriptine	P12931	SRC_HUMAN	SRC	Proto-oncogene tyrosine-protein kinase Src	PharmMapper
31101	Bromocriptine	P36873	PP1G_HUMAN	PPP1CC	Serine/threonine-protein phosphatase PP1-gamma catalytic subunit	PharmMapper
31101	Bromocriptine	P16442	BGAT_HUMAN	ABO	Histo-blood group ABO system transferase	PharmMapper
31101	Bromocriptine	P27707	DCK_HUMAN	DCK	Deoxycytidine kinase	PharmMapper
31101	Bromocriptine	P52732	KIF11_HUMAN	KIF11	Kinesin-like protein KIF11	PharmMapper
31101	Bromocriptine	P10275	ANDR_HUMAN	AR	Androgen receptor	PharmMapper
31101	Bromocriptine	P08253	MMP2_HUMAN	MMP2	72 kDa type IV collagenase	PharmMapper
31101	Bromocriptine	P22894	MMP8_HUMAN	MMP8	Neutrophil collagenase	PharmMapper
31101	Bromocriptine	P08581	MET_HUMAN	MET	Hepatocyte growth factor receptor	PharmMapper
31101	Bromocriptine	P09874	PARP1_HUMAN	PARP1	Poly [ADP-ribose] polymerase 1	PharmMapper
31101	Bromocriptine	P29466	CASP1_HUMAN	CASP1	Caspase-1	PharmMapper
31101	Bromocriptine	Q8WTS6	SETD7_HUMAN	SETD7	Histone-lysine N-methyltransferase SETD7	PharmMapper
31101	Bromocriptine	P10828	THB_HUMAN	THRB	Thyroid hormone receptor beta	PharmMapper
31101	Bromocriptine	P06401	PRGR_HUMAN	PGR	Progesterone receptor	PharmMapper
31101	Bromocriptine	Q14994	NR1I3_HUMAN	NR1I3	Nuclear receptor subfamily 1 group I member 3	PharmMapper
31101	Bromocriptine	P13631	RARG_HUMAN	RARG	Retinoic acid receptor gamma	PharmMapper
31101	Bromocriptine	O75469	NR1I2_HUMAN	NR1I2	Nuclear receptor subfamily 1 group I member 2	PharmMapper
31101	Bromocriptine	Q06124	PTN11_HUMAN	PTPN11	Tyrosine-protein phosphatase non-receptor type 11	PharmMapper
31101	Bromocriptine	P02753	RET4_HUMAN	RBP4	Retinol-binding protein 4	PharmMapper
31101	Bromocriptine	P49841	GSK3B_HUMAN	GSK3B	Glycogen synthase kinase-3 beta	PharmMapper
31101	Bromocriptine	P11766	ADHX_HUMAN	ADH5	Alcohol dehydrogenase class-3	PharmMapper
31101	Bromocriptine	P62508	ERR3_HUMAN	ESRRG	Estrogen-related receptor gamma	PharmMapper
31101	Bromocriptine	P00519	ABL1_HUMAN	ABL1	Proto-oncogene tyrosine-protein kinase ABL1	PharmMapper
31101	Bromocriptine	Q16836	HCDH_HUMAN	HADH	Hydroxyacyl-coenzyme A dehydrogenase, mitochondrial	PharmMapper
31101	Bromocriptine	Q00688	FKBP3_HUMAN	FKBP3	FK506-binding protein 3	PharmMapper
31101	Bromocriptine	P02766	TTHY_HUMAN	TTR	Transthyretin	PharmMapper
31101	Bromocriptine	P54760	EPHB4_HUMAN	EPHB4	Ephrin type-B receptor 4	PharmMapper
31101	Bromocriptine	P10632	CP2C8_HUMAN	CYP2C8	Cytochrome P450 2C8	PharmMapper
31101	Bromocriptine	P11474	ERR1_HUMAN	ESRRA	Steroid hormone receptor ERR1	PharmMapper
31101	Bromocriptine	P14555	PA2GA_HUMAN	PLA2G2A	Phospholipase A2, membrane associated	PharmMapper
31101	Bromocriptine	P08246	ELNE_HUMAN	ELANE	Leukocyte elastase	PharmMapper
31101	Bromocriptine	Q15119	PDK2_HUMAN	PDK2	[Pyruvate dehydrogenase [lipoamide]] kinase isozyme 2, mitochondrial	PharmMapper
31101	Bromocriptine	P06239	LCK_HUMAN	LCK	Proto-oncogene tyrosine-protein kinase LCK	PharmMapper
31101	Bromocriptine	P14061	DHB1_HUMAN	HSD17B1	Estradiol 17-beta-dehydrogenase 1	PharmMapper
31101	Bromocriptine	P08263	GSTA1_HUMAN	GSTA1	Glutathione S-transferase A1	PharmMapper
31101	Bromocriptine	P62993	GRB2_HUMAN	GRB2	Growth factor receptor-bound protein 2	PharmMapper
31101	Bromocriptine	P11309	PIM1_HUMAN	PIM1	Proto-oncogene serine/threonine-protein kinase Pim-1	PharmMapper
31101	Bromocriptine	P06126	CD1A_HUMAN	CD1A	T-cell surface glycoprotein CD1a	PharmMapper
31101	Bromocriptine	Q96CA5	BIRC7_HUMAN	BIRC7	Baculoviral IAP repeat-containing protein 7	PharmMapper
31101	Bromocriptine	P05981	HEPS_HUMAN	HPN,	Serine protease hepsin	PharmMapper
31101	Bromocriptine	Q92831	KAT2B_HUMAN	KAT2B	Histone acetyltransferase PCAF	PharmMapper
31101	Bromocriptine	P00533	EGFR_HUMAN	EGFR	Epidermal growth factor receptor	PharmMapper
31101	Bromocriptine	Q02127	PYRD_HUMAN	DHODH	Dihydroorotate dehydrogenase, mitochondrial	PharmMapper
31101	Bromocriptine	P01009	A1AT_HUMAN	SERPINA1	Alpha-1-antitrypsin	PharmMapper
31101	Bromocriptine	P48736	PK3CG_HUMAN	PIK3CG	Phosphatidylinositol-4,5-bisphosphate 3-kinase catalytic subunit gamma isoform	PharmMapper
31101	Bromocriptine	P45452	MMP13_HUMAN	MMP13	Collagenase 3	PharmMapper
31101	Bromocriptine	P55055	NR1H2_HUMAN	NR1H2	Oxysterols receptor LXR-beta	PharmMapper
31101	Bromocriptine	P21549	AGT1_HUMAN	AGXT	Alanine--glyoxylate aminotransferase	PharmMapper
31101	Bromocriptine	P23946	CMA1_HUMAN	CMA1	Chymase	PharmMapper
31101	Bromocriptine	Q00987	MDM2_HUMAN	MDM2	E3 ubiquitin-protein ligase Mdm2	PharmMapper
31101	Bromocriptine	O76074	PDE5A_HUMAN	PDE5A	cGMP-specific 3,5-cyclic phosphodiesterase	PharmMapper
31101	Bromocriptine	O15530	PDPK1_HUMAN	PDPK1	3-phosphoinositide-dependent protein kinase 1	PharmMapper
31101	Bromocriptine	P11473	VDR_HUMAN	VDR	Vitamin D3 receptor	PharmMapper
31101	Bromocriptine	P07900	HS90A_HUMAN	HSP90AA1	Heat shock protein HSP 90-alpha	PharmMapper
31101	Bromocriptine	P10721	KIT_HUMAN	KIT	Mast/stem cell growth factor receptor	PharmMapper
31101	Bromocriptine	O15382	BCAT2_HUMAN	BCAT2	Branched-chain-amino-acid aminotransferase, mitochondrial	PharmMapper
31101	Bromocriptine	P10276	RARA_HUMAN	RARA	Retinoic acid receptor alpha	PharmMapper
31101	Bromocriptine	Q08188	TGM3_HUMAN	TGM3	Protein-glutamine gamma-glutamyltransferase E	PharmMapper
31101	Bromocriptine	Q02750	MP2K1_HUMAN	MAP2K1	Dual specificity mitogen-activated protein kinase kinase 1	PharmMapper
31101	Bromocriptine	Q08881	ITK_HUMAN	ITK	Tyrosine-protein kinase ITK/TSK	PharmMapper
31101	Bromocriptine	Q04759	KPCT_HUMAN	PRKCQ	Protein kinase C theta type	PharmMapper
31101	Bromocriptine	P06276	CHLE_HUMAN	BCHE	Cholinesterase	PharmMapper
31101	Bromocriptine	P08311	CATG_HUMAN	CTSG	Cathepsin G	PharmMapper
31101	Bromocriptine	P43405	KSYK_HUMAN	SYK	Tyrosine-protein kinase SYK	PharmMapper
31101	Bromocriptine	P49137	MAPK2_HUMAN	MAPKAPK2	MAP kinase-activated protein kinase 2	PharmMapper
31101	Bromocriptine	P02652	APOA2_HUMAN	APOA2	Apolipoprotein A-II	PharmMapper
31101	Bromocriptine	P50135	HNMT_HUMAN	HNMT	Histamine N-methyltransferase	PharmMapper
31101	Bromocriptine	P16152	CBR1_HUMAN	CBR1	Carbonyl reductase [NADPH] 1	PharmMapper
31101	Bromocriptine	P42330	AK1C3_HUMAN	AKR1C3	Aldo-keto reductase family 1 member C3	PharmMapper
31101	Bromocriptine	P28161	GSTM2_HUMAN	GSTM2	Glutathione S-transferase Mu 2	PharmMapper
31101	Bromocriptine	P61812	TGFB2_HUMAN	TGFB2	Transforming growth factor beta-2	PharmMapper
31101	Bromocriptine	P22830	HEMH_HUMAN	FECH	Ferrochelatase, mitochondrial	PharmMapper
31101	Bromocriptine	P08842	STS_HUMAN	STS	Steryl-sulfatase	PharmMapper
31101	Bromocriptine	P01709	LV208_HUMAN	IGLV2-8	Ig lambda chain V-II region MGC	PharmMapper
31101	Bromocriptine	P51161	FABP6_HUMAN	FABP6	Gastrotropin	PharmMapper
31101	Bromocriptine	Q9BYF1	ACE2_HUMAN	ACE2	Angiotensin-converting enzyme 2	PharmMapper
31101	Bromocriptine	P07602	SAP_HUMAN	PSAP	Proactivator polypeptide	PharmMapper
31101	Bromocriptine	Q03181	PPARD_HUMAN	PPARD	Peroxisome proliferator-activated receptor delta	PharmMapper
31101	Bromocriptine	P11586	C1TC_HUMAN	MTHFD1	C-1-tetrahydrofolate synthase, cytoplasmic	PharmMapper
31101	Bromocriptine	P07858	CATB_HUMAN	CTSB	Cathepsin B	PharmMapper
31101	Bromocriptine	Q02763	TIE2_HUMAN	TEK	Angiopoietin-1 receptor	PharmMapper
31101	Bromocriptine	P41240	CSK_HUMAN	CSK	Tyrosine-protein kinase CSK	PharmMapper
31101	Bromocriptine	P53779	MK10_HUMAN	MAPK10	Mitogen-activated protein kinase 10	PharmMapper
31101	Bromocriptine	Q99933	BAG1_HUMAN	BAG1	BAG family molecular chaperone regulator 1	PharmMapper
31101	Bromocriptine	P62937	PPIA_HUMAN	PPIA	Peptidyl-prolyl cis-trans isomerase A	PharmMapper
31101	Bromocriptine	P02774	VTDB_HUMAN	GC	Vitamin D-binding protein	PharmMapper
31101	Bromocriptine	Q9BZ11	ADA33_HUMAN	ADAM33	ADAM 33	PharmMapper
31101	Bromocriptine	Q00796	DHSO_HUMAN	SORD	Sorbitol dehydrogenase	PharmMapper
31101	Bromocriptine	P03951	FA11_HUMAN	F11	Coagulation factor XI	PharmMapper
31101	Bromocriptine	P15056	BRAF_HUMAN	BRAF	B-Raf proto-oncogene serine/threonine-protein kinase	PharmMapper
31101	Bromocriptine	Q9UKL6	PPCT_HUMAN	PCTP	Phosphatidylcholine transfer protein	PharmMapper
31101	Bromocriptine	Q06520	ST2A1_HUMAN	SULT2A1	Bile salt sulfotransferase	PharmMapper
31101	Bromocriptine	P15090	FABP4_HUMAN	FABP4	Fatty acid-binding protein, adipocyte	PharmMapper
31101	Bromocriptine	P00390	GSHR_HUMAN	GSR	Glutathione reductase, mitochondrial	PharmMapper
31101	Bromocriptine	P20701	ITAL_HUMAN	ITGAL	Integrin alpha-L	PharmMapper
31101	Bromocriptine	O76054	S14L2_HUMAN	SEC14L2	SEC14-like protein 2	PharmMapper
31101	Bromocriptine	P10826	RARB_HUMAN	RARB	Retinoic acid receptor beta	PharmMapper
31101	Bromocriptine	P14174	MIF_HUMAN	MIF	Macrophage migration inhibitory factor	PharmMapper
31101	Bromocriptine	P04818	TYSY_HUMAN	TYMS	Thymidylate synthase	PharmMapper
31101	Bromocriptine	P11310	ACADM_HUMAN	ACADM	Medium-chain specific acyl-CoA dehydrogenase, mitochondrial	PharmMapper
31101	Bromocriptine	P45983	MK08_HUMAN	MAPK8	Mitogen-activated protein kinase 8	PharmMapper
31101	Bromocriptine	P21802	FGFR2_HUMAN	FGFR2	Fibroblast growth factor receptor 2	PharmMapper
31101	Bromocriptine	P00749	UROK_HUMAN	PLAU	Urokinase-type plasminogen activator	PharmMapper
31101	Bromocriptine	P61626	LYSC_HUMAN	LYZ	Lysozyme C	PharmMapper
31101	Bromocriptine	P32320	CDD_HUMAN	CDA	Cytidine deaminase	PharmMapper
31101	Bromocriptine	O43617	TPPC3_HUMAN	TRAPPC3	Trafficking protein particle complex subunit 3	PharmMapper
31101	Bromocriptine	P05091	ALDH2_HUMAN	ALDH2	Aldehyde dehydrogenase, mitochondrial	PharmMapper
31101	Bromocriptine	O60760	HPGDS_HUMAN	HPGDS	Hematopoietic prostaglandin D synthase	PharmMapper
31101	Bromocriptine	P14780	MMP9_HUMAN	MMP9	Matrix metalloproteinase-9	PharmMapper
31101	Bromocriptine	P23141	EST1_HUMAN	CES1	Liver carboxylesterase 1	PharmMapper
31101	Bromocriptine	P35228	NOS2_HUMAN	NOS2	Nitric oxide synthase, inducible	PharmMapper
31101	Bromocriptine	P55263	ADK_HUMAN	ADK	Adenosine kinase	PharmMapper
31101	Bromocriptine	P06213	INSR_HUMAN	INSR	Insulin receptor	PharmMapper
31101	Bromocriptine	P26196	DDX6_HUMAN	DDX6	Probable ATP-dependent RNA helicase DDX6	PharmMapper
31101	Bromocriptine	P06730	IF4E_HUMAN	EIF4E	Eukaryotic translation initiation factor 4E	PharmMapper
31101	Bromocriptine	P00325	ADH1B_HUMAN	ADH1B	Alcohol dehydrogenase 1B	PharmMapper
31101	Bromocriptine	Q9BY41	HDAC8_HUMAN	HDAC8	Histone deacetylase 8	PharmMapper
31101	Bromocriptine	O60674	JAK2_HUMAN	JAK2	Tyrosine-protein kinase JAK2	PharmMapper
31101	Bromocriptine	P04278	SHBG_HUMAN	SHBG	Sex hormone-binding globulin	PharmMapper
31101	Bromocriptine	P34913	HYES_HUMAN	EPHX2	Epoxide hydrolase 2	PharmMapper
31101	Bromocriptine	Q04760	LGUL_HUMAN	GLO1	Lactoylglutathione lyase	PharmMapper
31101	Bromocriptine	P04745	AMY1A_HUMAN	AMY1A	Salivary alpha-amylase	PharmMapper
31101	Bromocriptine	P11362	FGFR1_HUMAN	FGFR1	Basic fibroblast growth factor receptor 1	PharmMapper
31101	Bromocriptine	Q15078	CD5R1_HUMAN	CDK5R1	Cyclin-dependent kinase 5 activator 1	PharmMapper
31101	Bromocriptine	P35558	PCKGC_HUMAN	PCK1	Phosphoenolpyruvate carboxykinase, cytosolic [GTP]	PharmMapper
31101	Bromocriptine	P16444	DPEP1_HUMAN	DPEP1	Dipeptidase 1	PharmMapper
31101	Bromocriptine	P08235	MCR_HUMAN	NR3C2	Mineralocorticoid receptor	PharmMapper
31101	Bromocriptine	P47929	LEG7_HUMAN	LGALS7	Galectin-7	PharmMapper
31101	Bromocriptine	P00491	PNPH_HUMAN	PNP	Purine nucleoside phosphorylase	PharmMapper
31101	Bromocriptine	O43708	MAAI_HUMAN	GSTZ1	Maleylacetoacetate isomerase	PharmMapper
31101	Bromocriptine	P29373	RABP2_HUMAN	CRABP2	Cellular retinoic acid-binding protein 2	PharmMapper
31101	Bromocriptine	P20231	TRYB2_HUMAN	TPSB2	Tryptase beta-2	PharmMapper
31101	Bromocriptine	O15540	FABP7_HUMAN	FABP7	Fatty acid-binding protein, brain	PharmMapper
31101	Bromocriptine	Q00534	CDK6_HUMAN	CDK6	Cell division protein kinase 6	PharmMapper
31101	Bromocriptine	P13716	HEM2_HUMAN	ALAD	Delta-aminolevulinic acid dehydratase	PharmMapper
31101	Bromocriptine	Q96CD2	COAC_HUMAN	PPCDC	Phosphopantothenoylcysteine decarboxylase	PharmMapper
31101	Bromocriptine	Q13126	MTAP_HUMAN	MTAP	S-methyl-5-thioadenosine phosphorylase	PharmMapper
31101	Bromocriptine	P29218	IMPA1_HUMAN	IMPA1	Inositol monophosphatase	PharmMapper
31101	Bromocriptine	Q9NQR1	KMT5A_HUMAN	KMT5A	N-lysine methyltransferase KMT5A	PharmMapper
31101	Bromocriptine	Q9BZX2	UCK2_HUMAN	UCK2	Uridine-cytidine kinase 2	PharmMapper
31101	Bromocriptine	P52333	JAK3_HUMAN	JAK3	Tyrosine-protein kinase JAK3	PharmMapper
31101	Bromocriptine	P43403	ZAP70_HUMAN	ZAP70	Tyrosine-protein kinase ZAP-70	PharmMapper
31101	Bromocriptine	O14965	AURKA_HUMAN	AURKA	Serine/threonine-protein kinase 6	PharmMapper
31101	Bromocriptine	P15559	NQO1_HUMAN	NQO1	NAD(P)H dehydrogenase [quinone] 1	PharmMapper
31101	Bromocriptine	Q96C86	DCPS_HUMAN	DCPS	Scavenger mRNA-decapping enzyme DcpS	PharmMapper
31101	Bromocriptine	P08069	IGF1R_HUMAN	IGF1R	Insulin-like growth factor 1 receptor	PharmMapper
31101	Bromocriptine	P68106	FKB1B_HUMAN	FKBP1B	Peptidyl-prolyl cis-trans isomerase FKBP1B	PharmMapper
31101	Bromocriptine	Q8IV48	ERI1_HUMAN	ERI1	3 histone mRNA exonuclease 1	PharmMapper
31101	Bromocriptine	P00750	TPA_HUMAN	PLAT	Tissue-type plasminogen activator	PharmMapper
31101	Bromocriptine	P01308	INS_HUMAN	INS	Insulin	DisGeNET
31101	Bromocriptine	P10636	TAU_HUMAN	MAPT	Microtubule-associated protein tau	DisGeNET
31101	Bromocriptine	P38398	BRCA1_HUMAN	BRCA1	Breast cancer type 1 susceptibility protein	DisGeNET
31101	Bromocriptine	P43220	GLP1R_HUMAN	GLP1R	Glucagon-like peptide 1 receptor	DisGeNET
31101	Bromocriptine	P28566	5HT1E_HUMAN	HTR1E	5-hydroxytryptamine receptor 1E	TargetNet
31101	Bromocriptine	Q9UKP6	UR2R_HUMAN	UTS2R	Urotensin-2 receptor	TargetNet
31101	Bromocriptine	P35372	OPRM_HUMAN	OPRM1	Mu-type opioid receptor	TargetNet
31101	Bromocriptine	P30939	5HT1F_HUMAN	HTR1F	5-hydroxytryptamine receptor 1F	TargetNet
31101	Bromocriptine	P35367	HRH1_HUMAN	HRH1	Histamine H1 receptor	TargetNet
31101	Bromocriptine	P25021	HRH2_HUMAN	HRH2	Histamine H2 receptor	TargetNet
31101	Bromocriptine	Q9Y5N1	HRH3_HUMAN	HRH3	Histamine H3 receptor	TargetNet
31101	Bromocriptine	Q9H3N8	HRH4_HUMAN	HRH4	Histamine H4 receptor	TargetNet
31101	Bromocriptine	Q12809	KCNH2_HUMAN	KCNH2	Potassium voltage-gated channel subfamily H member 2	TargetNet
31101	Bromocriptine	Q96EB6	SIR1_HUMAN	SIRT1	NAD-dependent protein deacetylase sirtuin-1	TargetNet
31101	Bromocriptine	P41145	OPRK_HUMAN	OPRK1	Kappa-type opioid receptor	TargetNet
31101	Bromocriptine	P31749	AKT1_HUMAN	AKT1	RAC-alpha serine/threonine-protein kinase	TargetNet
31101	Bromocriptine	P34998	CRFR1_HUMAN	CRHR1	Corticotropin-releasing factor receptor 1	TargetNet
31101	Bromocriptine	P31213	S5A2_HUMAN	SRD5A2	3-oxo-5-alpha-steroid 4-dehydrogenase 2	TargetNet
31101	Bromocriptine	P34995	PE2R1_HUMAN	PTGER1	Prostaglandin E2 receptor EP1 subtype	TargetNet
31101	Bromocriptine	P08575	PTPRC_HUMAN	PTPRC	Receptor-type tyrosine-protein phosphatase C	TargetNet
31101	Bromocriptine	Q14524	SCN5A_HUMAN	SCN5A	Sodium channel protein type 5 subunit alpha	TargetNet
31101	Bromocriptine	O43614	OX2R_HUMAN	HCRTR2	Orexin receptor type 2	TargetNet
31101	Bromocriptine	Q05397	FAK1_HUMAN	PTK2	Focal adhesion kinase 1	TargetNet
31101	Bromocriptine	Q9Y2R2	PTN22_HUMAN	PTPN22	Tyrosine-protein phosphatase non-receptor type 22	TargetNet
31101	Bromocriptine	P05177	CP1A2_HUMAN	CYP1A2	Cytochrome P450 1A2	TargetNet
31101	Bromocriptine	P51677	CCR3_HUMAN	CCR3	C-C chemokine receptor type 3	TargetNet
31101	Bromocriptine	Q9Y5Y4	PD2R2_HUMAN	PTGDR2	Prostaglandin D2 receptor 2	TargetNet
31101	Bromocriptine	Q9H244	P2Y12_HUMAN	P2RY12	P2Y purinoceptor 12	TargetNet
31101	Bromocriptine	P30291	WEE1_HUMAN	WEE1	Wee1-like protein kinase	TargetNet
31101	Bromocriptine	P25105	PTAFR_HUMAN	PTAFR	Platelet-activating factor receptor	TargetNet
31101	Bromocriptine	Q14416	GRM2_HUMAN	GRM2	Metabotropic glutamate receptor 2	TargetNet
31101	Bromocriptine	P08842	STS_HUMAN	STS ARSC1	Steryl-sulfatase	TargetNet
31101	Bromocriptine	Q13085	ACACA_HUMAN	ACACA	Acetyl-CoA carboxylase 1	TargetNet
31101	Bromocriptine	P19320	VCAM1_HUMAN	VCAM1	Vascular cell adhesion protein 1	TargetNet
31101	Bromocriptine	Q07912	ACK1_HUMAN	TNK2	Activated CDC42 kinase 1	TargetNet
31101	Bromocriptine	O00767	SCD_HUMAN	SCD	Acyl-CoA desaturase	TargetNet
31101	Bromocriptine	O43193	MTLR_HUMAN	MLNR	Motilin receptor	TargetNet
31101	Bromocriptine	O00763	ACACB_HUMAN	ACACB	Acetyl-CoA carboxylase 2	TargetNet
31101	Bromocriptine	O00408	PDE2A_HUMAN	PDE2A	cGMP-dependent 3',5'-cyclic phosphodiesterase	TargetNet
31101	Bromocriptine	Q9UM73	ALK_HUMAN	ALK	ALK tyrosine kinase receptor	TargetNet
31101	Bromocriptine	Q01726	MSHR_HUMAN	MC1R	Melanocyte-stimulating hormone receptor	TargetNet
31101	Bromocriptine	P18084	ITB5_HUMAN	ITGB5	Integrin beta-5	TargetNet
31101	Bromocriptine	P80365	DHI2_HUMAN	HSD11B2	Corticosteroid 11-beta-dehydrogenase isozyme 2	TargetNet
31101	Bromocriptine	P25929	NPY1R_HUMAN	NPY1R	Neuropeptide Y receptor type 1	TargetNet
31101	Bromocriptine	Q15722	LT4R1_HUMAN	LTB4R	Leukotriene B4 receptor 1	TargetNet
31101	Bromocriptine	P09917	LOX5_HUMAN	ALOX5	Arachidonate 5-lipoxygenase	TargetNet
31101	Bromocriptine	P21452	NK2R_HUMAN	TACR2	Substance-K receptor	TargetNet
31101	Bromocriptine	P21453	S1PR1_HUMAN	S1PR1	Sphingosine 1-phosphate receptor 1	TargetNet
31101	Bromocriptine	Q07820	MCL1_HUMAN	MCL1	Induced myeloid leukemia cell differentiation protein Mcl-1	TargetNet
31101	Bromocriptine	Q494W8	CRFM7_HUMAN	CHRFAM7A	CHRNA7-FAM7A fusion protein	TargetNet
31101	Bromocriptine	Q02156	KPCE_HUMAN	PRKCE	Protein kinase C epsilon type	TargetNet
31101	Bromocriptine	Q8TDS4	HCAR2_HUMAN	HCAR2	Hydroxycarboxylic acid receptor 2	TargetNet
31101	Bromocriptine	P36544	ACHA7_HUMAN	CHRNA7	Neuronal acetylcholine receptor subunit alpha-7	TargetNet
31101	Bromocriptine	P12268	IMDH2_HUMAN	IMPDH2	Inosine-5'-monophosphate dehydrogenase 2	TargetNet
31101	Bromocriptine	P50052	AGTR2_HUMAN	AGTR2	Type-2 angiotensin II receptor	TargetNet
31101	Bromocriptine	P19099	C11B2_HUMAN	CYP11B2	Cytochrome P450 11B2, mitochondrial	TargetNet
31101	Bromocriptine	P49286	MTR1B_HUMAN	MTNR1B	Melatonin receptor type 1B	TargetNet
31101	Bromocriptine	P13497	BMP1_HUMAN	BMP1	Bone morphogenetic protein 1	TargetNet
31101	Bromocriptine	P46098	5HT3A_HUMAN	HTR3A	5-hydroxytryptamine receptor 3A	TargetNet
31101	Bromocriptine	P51452	DUS3_HUMAN	DUSP3	Dual specificity protein phosphatase 3	TargetNet
31101	Bromocriptine	O14672	ADA10_HUMAN	ADAM10	Disintegrin and metalloproteinase domain-containing protein 10	TargetNet
31101	Bromocriptine	Q9P1W9	PIM2_HUMAN	PIM2	Serine/threonine-protein kinase pim-2	TargetNet
31101	Bromocriptine	Q92847	GHSR_HUMAN	GHSR	Growth hormone secretagogue receptor type 1	TargetNet
31101	Bromocriptine	P37268	FDFT_HUMAN	FDFT1	Squalene synthase	TargetNet
31101	Bromocriptine	P30542	AA1R_HUMAN	ADORA1	Adenosine receptor A1	TargetNet
31101	Bromocriptine	P31639	SC5A2_HUMAN	SLC5A2	Sodium/glucose cotransporter 2	TargetNet
31101	Bromocriptine	Q5S007	LRRK2_HUMAN	LRRK2	Leucine-rich repeat serine/threonine-protein kinase 2	TargetNet
31101	Bromocriptine	P34972	CNR2_HUMAN	CNR2	Cannabinoid receptor 2	TargetNet
31101	Bromocriptine	P37288	V1AR_HUMAN	AVPR1A	Vasopressin V1a receptor	TargetNet
31101	Bromocriptine	P23458	JAK1_HUMAN	JAK1	Tyrosine-protein kinase JAK1	TargetNet
31101	Bromocriptine	P25025	CXCR2_HUMAN	CXCR2	C-X-C chemokine receptor type 2	TargetNet
31101	Bromocriptine	P25024	CXCR1_HUMAN	CXCR1	C-X-C chemokine receptor type 1	TargetNet
31101	Bromocriptine	P41968	MC3R_HUMAN	MC3R	Melanocortin receptor 3	TargetNet
31101	Bromocriptine	P12821	ACE_HUMAN	ACE	Angiotensin-converting enzyme	TargetNet
31101	Bromocriptine	P04049	RAF1_HUMAN	RAF1	RAF proto-oncogene serine/threonine-protein kinase	TargetNet
31101	Bromocriptine	P43119	PI2R_HUMAN	PTGIR	Prostacyclin receptor	TargetNet
31101	Bromocriptine	Q04206	TF65_HUMAN	RELA	Transcription factor p65	TargetNet
31101	Bromocriptine	P49759	CLK1_HUMAN	CLK1	Dual specificity protein kinase CLK1	TargetNet
31101	Bromocriptine	P04626	ERBB2_HUMAN	ERBB2	Receptor tyrosine-protein kinase erbB-2	TargetNet
31101	Bromocriptine	P11802	CDK4_HUMAN	CDK4	Cyclin-dependent kinase 4	TargetNet
31101	Bromocriptine	P04629	NTRK1_HUMAN	NTRK1	High affinity nerve growth factor receptor	TargetNet
31101	Bromocriptine	P05106	ITB3_HUMAN	ITGB3	Integrin beta-3	TargetNet
31101	Bromocriptine	Q13946	PDE7A_HUMAN	PDE7A	High affinity cAMP-specific 3',5'-cyclic phosphodiesterase 7A	TargetNet
31101	Bromocriptine	P17706	PTN2_HUMAN	PTPN2	Tyrosine-protein phosphatase non-receptor type 2	TargetNet
31101	Bromocriptine	P51679	CCR4_HUMAN	CCR4	C-C chemokine receptor type 4	TargetNet
31101	Bromocriptine	Q00535	CDK5_HUMAN	CDK5	Cyclin-dependent-like kinase 5	TargetNet
31101	Bromocriptine	O43497	CAC1G_HUMAN	CACNA1G	Voltage-dependent T-type calcium channel subunit alpha-1G	TargetNet
31101	Bromocriptine	P41146	OPRX_HUMAN	OPRL1	Nociceptin receptor	TargetNet
31101	Bromocriptine	Q15761	NPY5R_HUMAN	NPY5R	Neuropeptide Y receptor type 5	TargetNet
31101	Bromocriptine	P41143	OPRD_HUMAN	OPRD1	Delta-type opioid receptor	TargetNet
31101	Bromocriptine	P09619	PGFRB_HUMAN	PDGFRB	Platelet-derived growth factor receptor beta	TargetNet
31101	Bromocriptine	Q8IXJ6	SIR2_HUMAN	SIRT2	NAD-dependent protein deacetylase sirtuin-2	TargetNet
31101	Bromocriptine	P33032	MC5R_HUMAN	MC5R	Melanocortin receptor 5	TargetNet
31101	Bromocriptine	P78396	CCNA1_HUMAN	CCNA1	Cyclin-A1	TargetNet
31101	Bromocriptine	P43088	PF2R_HUMAN	PTGFR	Prostaglandin F2-alpha receptor	TargetNet
31101	Bromocriptine	P48147	PPCE_HUMAN	PREP	Prolyl endopeptidase	TargetNet
31101	Bromocriptine	P48145	NPBW1_HUMAN	NPBWR1	Neuropeptides B/W receptor type 1	TargetNet
31101	Bromocriptine	P21980	TGM2_HUMAN	TGM2	Protein-glutamine gamma-glutamyltransferase 2	TargetNet
31101	Bromocriptine	P35610	SOAT1_HUMAN	SOAT1	Sterol O-acyltransferase 1	TargetNet
31101	Bromocriptine	P42345	MTOR_HUMAN	MTOR	Serine/threonine-protein kinase mTOR	TargetNet
31101	Bromocriptine	Q9Y243	AKT3_HUMAN	AKT3	RAC-gamma serine/threonine-protein kinase	TargetNet
31101	Bromocriptine	P11511	CP19A_HUMAN	CYP19A1	Aromatase	TargetNet
31101	Bromocriptine	P35354	PGH2_HUMAN	PTGS2	Prostaglandin G/H synthase 2	TargetNet
31101	Bromocriptine	P35218	CAH5A_HUMAN	CA5A	Carbonic anhydrase 5A, mitochondrial	TargetNet
31101	Bromocriptine	O60725	ICMT_HUMAN	ICMT	Protein-S-isoprenylcysteine O-methyltransferase	TargetNet
31101	Bromocriptine	P22460	KCNA5_HUMAN	KCNA5	Potassium voltage-gated channel subfamily A member 5	TargetNet
31101	Bromocriptine	P05362	ICAM1_HUMAN	ICAM1	Intercellular adhesion molecule 1	TargetNet
31101	Bromocriptine	P16234	PGFRA_HUMAN	PDGFRA	Platelet-derived growth factor receptor alpha	TargetNet
31101	Bromocriptine	P28702	RXRB_HUMAN	RXRB	Retinoic acid receptor RXR-beta	TargetNet
31101	Bromocriptine	Q92731	ESR2_HUMAN	ESR2	Estrogen receptor beta	TargetNet
31101	Bromocriptine	P40238	TPOR_HUMAN	MPL TPOR	Thrombopoietin receptor	TargetNet
31101	Bromocriptine	Q06187	BTK_HUMAN	BTK	Tyrosine-protein kinase BTK	TargetNet
31101	Bromocriptine	Q13639	5HT4R_HUMAN	HTR4	5-hydroxytryptamine receptor 4	TargetNet
31101	Bromocriptine	P01375	TNFA_HUMAN	TNF	Tumor necrosis factor	TargetNet
31101	Bromocriptine	Q8NER1	TRPV1_HUMAN	TRPV1	Transient receptor potential cation channel subfamily V member 1	TargetNet
31101	Bromocriptine	P30518	V2R_HUMAN	AVPR2	Vasopressin V2 receptor	TargetNet
31101	Bromocriptine	P05067	A4_HUMAN	APP	Amyloid beta A4 protein	TargetNet
31101	Bromocriptine	P25103	NK1R_HUMAN	TACR1	Substance-P receptor	TargetNet
31101	Bromocriptine	Q99705	MCHR1_HUMAN	MCHR1	Melanin-concentrating hormone receptor 1	TargetNet
31101	Bromocriptine	Q9Y5Z0	BACE2_HUMAN	BACE2	Beta-secretase 2	TargetNet
31101	Bromocriptine	P25101	EDNRA_HUMAN	EDNRA	Endothelin-1 receptor	TargetNet
31101	Bromocriptine	Q13258	PD2R_HUMAN	PTGDR	Prostaglandin D2 receptor	TargetNet
31101	Bromocriptine	P29371	NK3R_HUMAN	TACR3	Neuromedin-K receptor	TargetNet
31101	Bromocriptine	P25116	PAR1_HUMAN	F2R	Proteinase-activated receptor 1	TargetNet
31101	Bromocriptine	P08912	ACM5_HUMAN	CHRM5	Muscarinic acetylcholine receptor M5	TargetNet
31101	Bromocriptine	O43613	OX1R_HUMAN	HCRTR1	Orexin receptor type 1	TargetNet
31101	Bromocriptine	P49810	PSN2_HUMAN	PSEN2	Presenilin-2	TargetNet
31101	Bromocriptine	P29274	AA2AR_HUMAN	ADORA2A	Adenosine receptor A2a	TargetNet
31101	Bromocriptine	P29275	AA2BR_HUMAN	ADORA2B	Adenosine receptor A2b	TargetNet
31101	Bromocriptine	P41180	CASR_HUMAN	CASR	Extracellular calcium-sensing receptor	TargetNet
31101	Bromocriptine	P31391	SSR4_HUMAN	SSTR4	Somatostatin receptor type 4	TargetNet
31101	Bromocriptine	Q14790	CASP8_HUMAN	CASP8	Caspase-8	TargetNet
31101	Bromocriptine	Q15077	P2RY6_HUMAN	P2RY6	P2Y purinoceptor 6	TargetNet
31101	Bromocriptine	O43570	CAH12_HUMAN	CA12	Carbonic anhydrase 12	TargetNet
31101	Bromocriptine	Q13464	ROCK1_HUMAN	ROCK1	Rho-associated protein kinase 1	TargetNet
31101	Bromocriptine	P49356	FNTB_HUMAN	FNTB	Protein farnesyltransferase subunit beta	TargetNet
31101	Bromocriptine	P05093	CP17A_HUMAN	CYP17A1	Steroid 17-alpha-hydroxylase/17,20 lyase	TargetNet
31101	Bromocriptine	Q9ULX7	CAH14_HUMAN	CA14	Carbonic anhydrase 14	TargetNet
31101	Bromocriptine	P07478	TRY2_HUMAN	PRSS2	Trypsin-2	TargetNet
31101	Bromocriptine	P29474	NOS3_HUMAN	NOS3	Nitric oxide synthase, endothelial	TargetNet
31101	Bromocriptine	P29475	NOS1_HUMAN	NOS1	Nitric oxide synthase, brain	TargetNet
31101	Bromocriptine	P07477	TRY1_HUMAN	PRSS1	Trypsin-1	TargetNet
31101	Bromocriptine	P21397	AOFA_HUMAN	MAOA	Amine oxidase [flavin-containing] A	TargetNet
31101	Bromocriptine	Q15759	MK11_HUMAN	MAPK11	Mitogen-activated protein kinase 11	TargetNet
31101	Bromocriptine	P29597	TYK2_HUMAN	TYK2	Non-receptor tyrosine-protein kinase TYK2	TargetNet
31101	Bromocriptine	P19634	SL9A1_HUMAN	SLC9A1	Sodium/hydrogen exchanger 1	TargetNet
31101	Bromocriptine	P35408	PE2R4_HUMAN	PTGER4	Prostaglandin E2 receptor EP4 subtype	TargetNet
31101	Bromocriptine	P07333	CSF1R_HUMAN	CSF1R	Macrophage colony-stimulating factor 1 receptor	TargetNet
31101	Bromocriptine	P07339	CATD_HUMAN	CTSD	Cathepsin D	TargetNet
31101	Bromocriptine	P47900	P2RY1_HUMAN	P2RY1	P2Y purinoceptor 1	TargetNet
31101	Bromocriptine	P24530	EDNRB_HUMAN	EDNRB	Endothelin B receptor	TargetNet
31101	Bromocriptine	P35557	HXK4_HUMAN	GCK	Glucokinase	TargetNet
31101	Bromocriptine	Q9HC16	ABC3G_HUMAN	APOBEC3G	DNA dC->dU-editing enzyme APOBEC-3G	TargetNet
31101	Bromocriptine	P23219	PGH1_HUMAN	PTGS1	Prostaglandin G/H synthase 1	TargetNet
31101	Bromocriptine	Q16790	CAH9_HUMAN	CA9	Carbonic anhydrase 9	TargetNet
31101	Bromocriptine	P30559	OXYR_HUMAN	OXTR	Oxytocin receptor	TargetNet
31101	Bromocriptine	P30411	BKRB2_HUMAN	BDKRB2	B2 bradykinin receptor	TargetNet
31101	Bromocriptine	Q99500	S1PR3_HUMAN	S1PR3	Sphingosine 1-phosphate receptor 3	TargetNet
31101	Bromocriptine	P30556	AGTR1_HUMAN	AGTR1	Type-1 angiotensin II receptor	TargetNet
31101	Bromocriptine	P42892	ECE1_HUMAN	ECE1	Endothelin-converting enzyme 1	TargetNet
31101	Bromocriptine	P05556	ITB1_HUMAN	ITGB1	Integrin beta-1	TargetNet
31101	Bromocriptine	P53350	PLK1_HUMAN	PLK1	Serine/threonine-protein kinase PLK1	TargetNet
31101	Bromocriptine	P45984	MK09_HUMAN	MAPK9	Mitogen-activated protein kinase 9	TargetNet
31101	Bromocriptine	P53609	PGTB1_HUMAN	PGGT1B	Geranylgeranyl transferase type-1 subunit beta	TargetNet
31101	Bromocriptine	Q13133	NR1H3_HUMAN	NR1H3	Oxysterols receptor LXR-alpha	TargetNet
31101	Bromocriptine	P04054	PA21B_HUMAN	PLA2G1B	Phospholipase A2	TargetNet
31101	Bromocriptine	Q04609	FOLH1_HUMAN	FOLH1	Glutamate carboxypeptidase 2	TargetNet
31101	Bromocriptine	P23443	KS6B1_HUMAN	RPS6KB1	Ribosomal protein S6 kinase beta-1	TargetNet
31101	Bromocriptine	P00747	PLMN_HUMAN	PLG	Plasminogen	TargetNet
31101	Bromocriptine	P16050	LOX15_HUMAN	ALOX15	Arachidonate 15-lipoxygenase	TargetNet
31101	Bromocriptine	Q9GZU7	CTDS1_HUMAN	CTDSP1	Carboxy-terminal domain RNA polymerase II polypeptide A small phosphatase 1	TargetNet
31101	Bromocriptine	P41279	M3K8_HUMAN	MAP3K8	Mitogen-activated protein kinase kinase kinase 8	TargetNet
31101	Bromocriptine	Q9H228	S1PR5_HUMAN	S1PR5	Sphingosine 1-phosphate receptor 5	TargetNet
31101	Bromocriptine	P47901	V1BR_HUMAN	AVPR1B	Vasopressin V1b receptor	TargetNet
31101	Bromocriptine	P22001	KCNA3_HUMAN	KCNA3	Potassium voltage-gated channel subfamily A member 3	TargetNet
31101	Bromocriptine	Q00G26	PLIN5_HUMAN	PLIN5	Perilipin-5	TargetNet
31101	Bromocriptine	P49682	CXCR3_HUMAN	CXCR3	C-X-C chemokine receptor type 3	TargetNet
31101	Bromocriptine	P49840	GSK3A_HUMAN	GSK3A	Glycogen synthase kinase-3 alpha	TargetNet
31101	Bromocriptine	P35869	AHR_HUMAN	AHR	Aryl hydrocarbon receptor	TargetNet
31101	Bromocriptine	O14939	PLD2_HUMAN	PLD2	Phospholipase D2	TargetNet
31101	Bromocriptine	P48039	MTR1A_HUMAN	MTNR1A	Melatonin receptor type 1A	TargetNet
31101	Bromocriptine	P31941	ABC3A_HUMAN	APOBEC3A	DNA dC->dU-editing enzyme APOBEC-3A	TargetNet
31101	Bromocriptine	Q8TDV5	GP119_HUMAN	GPR119	Glucose-dependent insulinotropic receptor	TargetNet
31101	Bromocriptine	O15379	HDAC3_HUMAN	HDAC3	Histone deacetylase 3	TargetNet
31101	Bromocriptine	Q05469	LIPS_HUMAN	LIPE	Hormone-sensitive lipase	TargetNet
31101	Bromocriptine	Q9Y271	CLTR1_HUMAN	CYSLTR1	Cysteinyl leukotriene receptor 1	TargetNet
31101	Bromocriptine	P35916	VGFR3_HUMAN	VEGFR3	Vascular endothelial growth factor receptor 3	TargetNet
31101	Bromocriptine	Q86V86	PIM3_HUMAN	PIM3	Serine/threonine-protein kinase pim-3	TargetNet
31101	Bromocriptine	Q16602	CALRL_HUMAN	CALCRL	Calcitonin gene-related peptide type 1 receptor	TargetNet
31101	Bromocriptine	P08172	ACM2_HUMAN	CHRM2	Muscarinic acetylcholine receptor M2	TargetNet
31101	Bromocriptine	P08173	ACM4_HUMAN	CHRM4	Muscarinic acetylcholine receptor M4	TargetNet
31101	Bromocriptine	P22303	ACES_HUMAN	ACHE	Acetylcholinesterase	TargetNet
31101	Bromocriptine	P32245	MC4R_HUMAN	MC4R	Melanocortin receptor 4	TargetNet
31101	Bromocriptine	P32247	BRS3_HUMAN	BRS3	Bombesin receptor subtype-3	TargetNet
31101	Bromocriptine	P32246	CCR1_HUMAN	CCR1	C-C chemokine receptor type 1	TargetNet
31101	Bromocriptine	P43115	PE2R3_HUMAN	PTGER3	Prostaglandin E2 receptor EP3 subtype	TargetNet
31101	Bromocriptine	P43116	PE2R2_HUMAN	PTGER2	Prostaglandin E2 receptor EP2 subtype	TargetNet
31101	Bromocriptine	P35346	SSR5_HUMAN	SSTR5	Somatostatin receptor type 5	TargetNet
31101	Bromocriptine	P13866	SC5A1_HUMAN	SLC5A1	Sodium/glucose cotransporter 1	TargetNet
31101	Bromocriptine	O14684	PTGES_HUMAN	PTGES	Prostaglandin E synthase	TargetNet
31101	Bromocriptine	Q00975	CAC1B_HUMAN	CACNA1B	Voltage-dependent N-type calcium channel subunit alpha-1B	TargetNet
31101	Bromocriptine	P32745	SSR3_HUMAN	SSTR3	Somatostatin receptor type 3	TargetNet
31101	Bromocriptine	P33261	CP2CJ_HUMAN	CYP2C19	Cytochrome P450 2C19	TargetNet
31101	Bromocriptine	P47898	5HT5A_HUMAN	HTR5A	5-hydroxytryptamine receptor 5A	TargetNet
31101	Bromocriptine	Q9Y5X4	NR2E3_HUMAN	NR2E3	Photoreceptor-specific nuclear receptor	TargetNet
31101	Bromocriptine	Q99720	SGMR1_HUMAN	SIGMAR1	Sigma non-opioid intracellular receptor 1	TargetNet
31101	Bromocriptine	Q13627	DYR1A_HUMAN	DYRK1A	Dual specificity tyrosine-phosphorylation-regulated kinase 1A	TargetNet
31101	Bromocriptine	Q01959	SC6A3_HUMAN	SLC6A3	Sodium-dependent dopamine transporter	TargetNet
31101	Bromocriptine	P20292	AL5AP_HUMAN	ALOX5AP	Arachidonate 5-lipoxygenase-activating protein	TargetNet
31101	Bromocriptine	P47871	GLR_HUMAN	GCGR	Glucagon receptor	TargetNet
31101	Bromocriptine	O96020	CCNE2_HUMAN	CCNE2	G1/S-specific cyclin-E2	TargetNet
31101	Bromocriptine	P23975	SC6A2_HUMAN	SLC6A2	Sodium-dependent noradrenaline transporter	TargetNet
31101	Bromocriptine	O96017	CHK2_HUMAN	CHEK2	Serine/threonine-protein kinase Chk2	TargetNet
31101	Bromocriptine	P41231	P2RY2_HUMAN	P2RY2	P2Y purinoceptor 2	TargetNet
31101	Bromocriptine	O96013	PAK4_HUMAN	PAK4	Serine/threonine-protein kinase PAK 4	TargetNet
31101	Bromocriptine	P41235	HNF4A_HUMAN	HNF4A	Hepatocyte nuclear factor 4-alpha	TargetNet
31101	Bromocriptine	P56524	HDAC4_HUMAN	HDAC4	Histone deacetylase 4	TargetNet
31101	Bromocriptine	P18405	S5A1_HUMAN	SRD5A1	3-oxo-5-alpha-steroid 4-dehydrogenase 1	TargetNet
31101	Bromocriptine	Q6V1X1	DPP8_HUMAN	DPP8	Dipeptidyl peptidase 8	TargetNet
31101	Bromocriptine	O95136	S1PR2_HUMAN	S1PR2	Sphingosine 1-phosphate receptor 2	TargetNet
31101	Bromocriptine	P55211	CASP9_HUMAN	CASP9	Caspase-9	TargetNet
31101	Bromocriptine	P55210	CASP7_HUMAN	CASP7	Caspase-7	TargetNet
31101	Bromocriptine	P55212	CASP6_HUMAN	CASP6	Caspase-6	TargetNet
31101	Bromocriptine	P51681	CCR5_HUMAN	CCR5	C-C chemokine receptor type 5	TargetNet
31101	Bromocriptine	P51685	CCR8_HUMAN	CCR8	C-C chemokine receptor type 8	TargetNet
31101	Bromocriptine	P31645	SC6A4_HUMAN	SLC6A4	Sodium-dependent serotonin transporter	TargetNet
31101	Bromocriptine	Q96RJ0	TAAR1_HUMAN	TAAR1	Trace amine-associated receptor 1	TargetNet
31101	Bromocriptine	P15144	AMPN_HUMAN	ANPEP	Aminopeptidase N	TargetNet
31101	Bromocriptine	P05129	KPCG_HUMAN	PRKCG	Protein kinase C gamma type	TargetNet
31101	Bromocriptine	P07948	LYN_HUMAN	LYN JTK8	Tyrosine-protein kinase Lyn	TargetNet
31101	Bromocriptine	P07949	RET_HUMAN	RET	Proto-oncogene tyrosine-protein kinase receptor Ret	TargetNet
31101	Bromocriptine	O95180	CAC1H_HUMAN	CACNA1H	Voltage-dependent T-type calcium channel subunit alpha-1H	TargetNet
31101	Bromocriptine	P16581	LYAM2_HUMAN	SELE	E-selectin	TargetNet
31101	Bromocriptine	Q969F8	KISSR_HUMAN	KISS1R	KiSS-1 receptor	TargetNet
31101	Bromocriptine	O00748	EST2_HUMAN	CES2	Cocaine esterase	TargetNet
31101	Bromocriptine	Q16548	B2LA1_HUMAN	BCL2A1	Bcl-2-related protein A1	TargetNet
31101	Bromocriptine	P11387	TOP1_HUMAN	TOP1	DNA topoisomerase 1	TargetNet
31101	Bromocriptine	P61073	CXCR4_HUMAN	CXCR4	C-X-C chemokine receptor type 4	TargetNet
31101	Bromocriptine	P28482	MK01_HUMAN	MAPK1	Mitogen-activated protein kinase 1	TargetNet
31101	Bromocriptine	Q14432	PDE3A_HUMAN	PDE3A	cGMP-inhibited 3',5'-cyclic phosphodiesterase A	TargetNet
31101	Bromocriptine	P06493	CDK1_HUMAN	CDK1	Cyclin-dependent kinase 1	TargetNet
31101	Bromocriptine	P08238	HS90B_HUMAN	HSP90AB1	Heat shock protein HSP 90-beta	TargetNet
31101	Bromocriptine	Q9HAZ1	CLK4_HUMAN	CLK4	Dual specificity protein kinase CLK4	TargetNet
31101	Bromocriptine	Q9UNQ0	ABCG2_HUMAN	ABCG2	ATP-binding cassette sub-family G member 2	TargetNet
31101	Bromocriptine	P36888	FLT3_HUMAN	FLT3	Receptor-type tyrosine-protein kinase FLT3	TargetNet
31101	Bromocriptine	P13945	ADRB3_HUMAN	ADRB3	Beta-3 adrenergic receptor	TargetNet
31101	Bromocriptine	O95822	DCMC_HUMAN	MLYCD	Malonyl-CoA decarboxylase, mitochondrial	TargetNet
31101	Bromocriptine	P20648	ATP4A_HUMAN	ATP4A	Potassium-transporting ATPase alpha chain 1	TargetNet
31101	Bromocriptine	P48067	SC6A9_HUMAN	SLC6A9	Sodium- and chloride-dependent glycine transporter 1	TargetNet
31101	Bromocriptine	O00519	FAAH1_HUMAN	FAAH FAAH1	Fatty-acid amide hydrolase 1	TargetNet
31101	Bromocriptine	P00915	CAH1_HUMAN	CA1	Carbonic anhydrase 1	TargetNet
31101	Bromocriptine	P21731	TA2R_HUMAN	TBXA2R	Thromboxane A2 receptor	TargetNet
31101	Bromocriptine	Q8TDU6	GPBAR_HUMAN	GPBAR1	G-protein coupled bile acid receptor 1	TargetNet
31101	Bromocriptine	P08514	ITA2B_HUMAN	ITGA2B	Integrin alpha-IIb	TargetNet
31101	Bromocriptine	P43166	CAH7_HUMAN	CA7	Carbonic anhydrase 7	TargetNet
31101	Bromocriptine	P10635	CP2D6_HUMAN	CYP2D6	Cytochrome P450 2D6	TargetNet
31101	Bromocriptine	P49146	NPY2R_HUMAN	NPY2R	Neuropeptide Y receptor type 2	TargetNet
31101	Bromocriptine	P30530	UFO_HUMAN	AXL	Tyrosine-protein kinase receptor UFO	TargetNet
31101	Bromocriptine	P24468	COT2_HUMAN	NR2F2	COUP transcription factor 2	TargetNet
31101	Bromocriptine	P46663	BKRB1_HUMAN	BDKRB1	B1 bradykinin receptor	TargetNet
31101	Bromocriptine	P32238	CCKAR_HUMAN	CCKAR	Cholecystokinin receptor type A	TargetNet
31101	Bromocriptine	P32239	GASR_HUMAN	CCKBR	Gastrin/cholecystokinin type B receptor	TargetNet
31101	Bromocriptine	P35236	PTN7_HUMAN	PTPN7	Tyrosine-protein phosphatase non-receptor type 7	TargetNet
31101	Bromocriptine	P30874	SSR2_HUMAN	SSTR2	Somatostatin receptor type 2	TargetNet
31101	Bromocriptine	P15538	C11B1_HUMAN	CYP11B1	Cytochrome P450 11B1, mitochondrial	TargetNet
31101	Bromocriptine	P30872	SSR1_HUMAN	SSTR1	Somatostatin receptor type 1	TargetNet
31101	Bromocriptine	Q9HC97	GPR35_HUMAN	GPR35	G-protein coupled receptor 35	TargetNet
31101	Bromocriptine	P14324	FPPS_HUMAN	FDPS	Farnesyl pyrophosphate synthase	TargetNet
31101	Bromocriptine	P42785	PCP_HUMAN	PRCP	Lysosomal Pro-X carboxypeptidase	TargetNet
31101	Bromocriptine	Q13547	HDAC1_HUMAN	HDAC1	Histone deacetylase 1	TargetNet
31101	Bromocriptine	P50750	CDK9_HUMAN	CDK9	Cyclin-dependent kinase 9	TargetNet
31101	Bromocriptine	P68400	CSK21_HUMAN	CSNK2A1	Casein kinase II subunit alpha	TargetNet
31101	Bromocriptine	P31751	AKT2_HUMAN	AKT2	RAC-beta serine/threonine-protein kinase	TargetNet
31101	Bromocriptine	P24557	THAS_HUMAN	TBXAS1	Thromboxane-A synthase	TargetNet
31101	Bromocriptine	Q9GZT9	EGLN1_HUMAN	EGLN1	Egl nine homolog 1	TargetNet
31101	Bromocriptine	P13726	TF_HUMAN	F3	Tissue factor	TargetNet
31101	Bromocriptine	Q8WW43	APH1B_HUMAN	APH1B	Gamma-secretase subunit APH-1B	TargetNet
31101	Bromocriptine	P20309	ACM3_HUMAN	CHRM3	Muscarinic acetylcholine receptor M3	TargetNet
31101	Bromocriptine	P42262	GRIA2_HUMAN	GRIA2	Glutamate receptor 2	TargetNet
31101	Bromocriptine	P03956	MMP1_HUMAN	MMP1	Interstitial collagenase	TargetNet
31101	Bromocriptine	P10415	BCL2_HUMAN	BCL2	Apoptosis regulator Bcl-2	TargetNet
31101	Bromocriptine	O00311	CDC7_HUMAN	CDC7	Cell division cycle 7-related protein kinase	TargetNet
31101	Bromocriptine	Q99685	MGLL_HUMAN	MGLL	Monoglyceride lipase	TargetNet
31101	Bromocriptine	O60240	PLIN1_HUMAN	PLIN1	Perilipin-1	TargetNet
31101	Bromocriptine	P11229	ACM1_HUMAN	CHRM1	Muscarinic acetylcholine receptor M1	TargetNet
31101	Bromocriptine	Q05655	KPCD_HUMAN	PRKCD	Protein kinase C delta type	TargetNet
31101	Bromocriptine	P60953	CDC42_HUMAN	CDC42	Cell division control protein 42 homolog	TargetNet
31101	Bromocriptine	P13612	ITA4_HUMAN	ITGA4	Integrin alpha-4	TargetNet
31101	Bromocriptine	O14842	FFAR1_HUMAN	FFAR1	Free fatty acid receptor 1	TargetNet
31101	Bromocriptine	Q15661	TRYB1_HUMAN	TPSAB1	Tryptase alpha/beta-1	TargetNet
31101	Bromocriptine	P51812	KS6A3_HUMAN	RPS6KA3	Ribosomal protein S6 kinase alpha-3	TargetNet
31101	Bromocriptine	O43353	RIPK2_HUMAN	RIPK2	Receptor-interacting serine/threonine-protein kinase 2	TargetNet
31101	Bromocriptine	O14920	IKKB_HUMAN	IKBKB	Inhibitor of nuclear factor kappa-B kinase subunit beta	TargetNet
31101	Bromocriptine	O75116	ROCK2_HUMAN	ROCK2	Rho-associated protein kinase 2	TargetNet
31101	Bromocriptine	Q15858	SCN9A_HUMAN	SCN9A	Sodium channel protein type 9 subunit alpha	TargetNet
31101	Bromocriptine	Q9NZ42	PEN2_HUMAN	PSENEN	Gamma-secretase subunit PEN-2	TargetNet
31101	Bromocriptine	P11712	CP2C9_HUMAN	CYP2C9	Cytochrome P450 2C9	TargetNet
31101	Bromocriptine	Q8N1Q1	CAH13_HUMAN	CA13	Carbonic anhydrase 13	TargetNet
31101	Bromocriptine	Q86TI2	DPP9_HUMAN	DPP9	Dipeptidyl peptidase 9	TargetNet
31101	Bromocriptine	P17948	VGFR1_HUMAN	FLT1	Vascular endothelial growth factor receptor 1	TargetNet
31101	Bromocriptine	Q92769	HDAC2_HUMAN	HDAC2	Histone deacetylase 2	TargetNet
31101	Bromocriptine	P55157	MTP_HUMAN	MTTP	Microsomal triglyceride transfer protein large subunit	TargetNet
31101	Bromocriptine	Q9NWZ3	IRAK4_HUMAN	IRAK4	Interleukin-1 receptor-associated kinase 4	TargetNet
31101	Bromocriptine	P05121	PAI1_HUMAN	SERPINE1	Plasminogen activator inhibitor 1	TargetNet
31101	Bromocriptine	Q96BI3	APH1A_HUMAN	APH1A	Gamma-secretase subunit APH-1A	TargetNet
31101	Bromocriptine	Q92542	NICA_HUMAN	NCSTN	Nicastrin	TargetNet
31101	Bromocriptine	P42338	PK3CB_HUMAN	PIK3CB	Phosphatidylinositol 4,5-bisphosphate 3-kinase catalytic subunit beta isoform	TargetNet
31101	Bromocriptine	P42336	PK3CA_HUMAN	PIK3CA	Phosphatidylinositol 4,5-bisphosphate 3-kinase catalytic subunit alpha isoform	TargetNet
31101	Bromocriptine	P30989	NTR1_HUMAN	NTSR1	Neurotensin receptor type 1	TargetNet
31101	Bromocriptine	Q14833	GRM4_HUMAN	GRM4	Metabotropic glutamate receptor 4	TargetNet
31101	Bromocriptine	O14746	TERT_HUMAN	TERT	Telomerase reverse transcriptase	TargetNet
31101	Bromocriptine	Q9Y233	PDE10_HUMAN	PDE10A	cAMP and cAMP-inhibited cGMP 3',5'-cyclic phosphodiesterase 10A	TargetNet
31101	Bromocriptine	Q99808	S29A1_HUMAN	SLC29A1	Equilibrative nucleoside transporter 1	TargetNet
31101	Bromocriptine	P43681	ACHA4_HUMAN	CHRNA4	Neuronal acetylcholine receptor subunit alpha-4	TargetNet
31101	Bromocriptine	Q9UBN7	HDAC6_HUMAN	HDAC6	Histone deacetylase 6	TargetNet
31101	Bromocriptine	P50613	CDK7_HUMAN	CDK7	Cyclin-dependent kinase 7	TargetNet
31101	Bromocriptine	Q9UHL4	DPP2_HUMAN	DPP7	Dipeptidyl peptidase 2	TargetNet
31101	Bromocriptine	P63000	RAC1_HUMAN	RAC1	Ras-related C3 botulinum toxin substrate 1	TargetNet
31101	Bromocriptine	P48443	RXRG_HUMAN	RXRG	Retinoic acid receptor RXR-gamma	TargetNet
31101	Bromocriptine	P05771	KPCB_HUMAN	PRKCB	Protein kinase C beta type	TargetNet
31101	Bromocriptine	P30305	MPIP2_HUMAN	CDC25B	M-phase inducer phosphatase 2	TargetNet
31101	Bromocriptine	Q9Y2D0	CAH5B_HUMAN	CA5B	Carbonic anhydrase 5B, mitochondrial	TargetNet
31101	Bromocriptine	Q13093	PAFA_HUMAN	PLA2G7	Platelet-activating factor acetylhydrolase	TargetNet
31101	Bromocriptine	P26358	DNMT1_HUMAN	DNMT1	DNA (cytosine-5)-methyltransferase 1	TargetNet
31101	Bromocriptine	P06756	ITAV_HUMAN	ITGAV	Integrin alpha-V	TargetNet
31101	Bromocriptine	P41597	CCR2_HUMAN	CCR2	C-C chemokine receptor type 2	TargetNet
31101	Bromocriptine	Q99572	P2RX7_HUMAN	P2RX7	P2X purinoceptor 7	TargetNet
31101	Bromocriptine	P07384	CAN1_HUMAN	CAPN1	Calpain-1 catalytic subunit	TargetNet
31101	Bromocriptine	O00329	PK3CD_HUMAN	PIK3CD	Phosphatidylinositol 4,5-bisphosphate 3-kinase catalytic subunit delta isoform	TargetNet
31101	Bromocriptine	P22748	CAH4_HUMAN	CA4	Carbonic anhydrase 4	TargetNet
31101	Bromocriptine	P27815	PDE4A_HUMAN	PDE4A	cAMP-specific 3',5'-cyclic phosphodiesterase 4A	TargetNet
31101	Bromocriptine	Q06418	TYRO3_HUMAN	TYRO3	Tyrosine-protein kinase receptor TYRO3	TargetNet
31101	Bromocriptine	P30968	GNRHR_HUMAN	GNRHR	Gonadotropin-releasing hormone receptor	TargetNet
31101	Bromocriptine	P11597	CETP_HUMAN	CETP	Cholesteryl ester transfer protein	TargetNet
31101	Bromocriptine	P23280	CAH6_HUMAN	CA6	Carbonic anhydrase 6	TargetNet
31101	Bromocriptine	Q13224	NMDE2_HUMAN	GRIN2B	Glutamate receptor ionotropic, NMDA 2B	TargetNet
31101	Bromocriptine	P09237	MMP7_HUMAN	MMP7	Matrilysin	TargetNet
31101	Bromocriptine	P05186	PPBT_HUMAN	ALPL	Alkaline phosphatase, tissue-nonspecific isozyme	TargetNet
31101	Bromocriptine	O95977	S1PR4_HUMAN	S1PR4	Sphingosine 1-phosphate receptor 4	TargetNet
31101	Bromocriptine	O75907	DGAT1_HUMAN	DGAT1	Diacylglycerol O-acyltransferase 1	TargetNet
31101	Bromocriptine	Q99835	SMO_HUMAN	SMO	Smoothened homolog	TargetNet
31101	Bromocriptine	P49768	PSN1_HUMAN	PSEN1	Presenilin-1	TargetNet
31101	Bromocriptine	Q9NR96	TLR9_HUMAN	TLR9	Toll-like receptor 9	TargetNet
31101	Bromocriptine	P09958	FURIN_HUMAN	FURIN	Furin	TargetNet
31101	Bromocriptine	P06241	FYN_HUMAN	FYN	Tyrosine-protein kinase Fyn	TargetNet
31101	Bromocriptine	P21554	CNR1_HUMAN	CNR1	Cannabinoid receptor 1	TargetNet
31101	Bromocriptine	P37059	DHB2_HUMAN	HSD17B2	Estradiol 17-beta-dehydrogenase 2	TargetNet
31101	Bromocriptine	P37058	DHB3_HUMAN	HSD17B3	Testosterone 17-beta-dehydrogenase 3	TargetNet

## Sheet: Histamine-related
No.	Uniprot ID	Target Key	Target Name	Protein Name	Sources
1	P35367	HRH1_HUMAN	HRH1	Histamine Receptor H1	GeneCards, NCBI Gene, OMIM
2	P25021	HRH2_HUMAN	HRH2	Histamine Receptor H2	GeneCards, NCBI Gene, OMIM
3	Q9H3N8	HRH4_HUMAN	HRH4	Histamine Receptor H4	GeneCards, NCBI Gene, OMIM
4	Q9Y5N1	HRH3_HUMAN	HRH3	Histamine Receptor H3	GeneCards, NCBI Gene, OMIM
5	P50135	HNMT_HUMAN	HNMT	Histamine N-Methyltransferase	GeneCards, NCBI Gene, OMIM
6	P19113	DCHS_HUMAN	HDC	Histidine Decarboxylase	GeneCards, NCBI Gene, OMIM
7	P19801	AOC1_HUMAN	AOC1	Amine Oxidase Copper Containing 1	GeneCards, NCBI Gene, OMIM
8	P13693	TCTP_HUMAN	TPT1	Tumor Protein, Translationally-Controlled 1	GeneCards, NCBI Gene, OMIM
9	P01042	KNG1_HUMAN	KNG1	Kininogen 1	GeneCards
10	P05231	IL6_HUMAN	IL6	Interleukin 6	GeneCards, NCBI Gene
11	P01854	IGHE_HUMAN	IGHE	Immunoglobulin Heavy Constant Epsilon	GeneCards
12	P10145	IL8_HUMAN	CXCL8	C-X-C Motif Chemokine Ligand 8	GeneCards, NCBI Gene
13	P08700	IL3_HUMAN	IL3	Interleukin 3	GeneCards, NCBI Gene
14	P05112	IL4_HUMAN	IL4	Interleukin 4	GeneCards, NCBI Gene
15	P01375	TNFA_HUMAN	TNF	Tumor Necrosis Factor	GeneCards, NCBI Gene, OMIM
16	P60568	IL2_HUMAN	IL2	Interleukin 2	GeneCards
17	P35225	IL13_HUMAN	IL13	Interleukin 13	GeneCards, NCBI Gene, OMIM
18	Q05940	VMAT2_HUMAN	SLC18A2	Solute Carrier Family 18 Member A2	GeneCards, NCBI Gene
19	P01579	IFNG_HUMAN	IFNG	Interferon Gamma	GeneCards, NCBI Gene
20	P05113	IL5_HUMAN	IL5	Interleukin 5	GeneCards
21	P02768	ALBU_HUMAN	ALB	Albumin	GeneCards
22	P01350	GAST_HUMAN	GAST	Gastrin	GeneCards
23	P12724	ECP_HUMAN	RNASE3	Ribonuclease A Family Member 3	GeneCards
24	P10721	KIT_HUMAN	KIT	KIT Proto-Oncogene, Receptor Tyrosine Kinase	GeneCards, NCBI Gene, OMIM
25	P13501	CCL5_HUMAN	CCL5	C-C Motif Chemokine Ligand 5	GeneCards, NCBI Gene
26	P04141	CSF2_HUMAN	CSF2	Colony Stimulating Factor 2	GeneCards, NCBI Gene
27	P01138	NGF_HUMAN	NGF	Nerve Growth Factor	GeneCards, NCBI Gene, OMIM
28	P05362	ICAM1_HUMAN	ICAM1	Intercellular Adhesion Molecule 1	GeneCards
29	Q7RTT9	S29A4_HUMAN	SLC29A4	Solute Carrier Family 29 Member 4	GeneCards, NCBI Gene
30	O75751	S22A3_HUMAN	SLC22A3	Solute Carrier Family 22 Member 3	GeneCards, NCBI Gene
31	O15244	S22A2_HUMAN	SLC22A2	Solute Carrier Family 22 Member 2	GeneCards, NCBI Gene
32	P01584	IL1B_HUMAN	IL1B	Interleukin 1 Beta	GeneCards
33	P22301	IL10_HUMAN	IL10	Interleukin 10	GeneCards
34	Q96PN6	ADCYA_HUMAN	ADCY10	Adenylate Cyclase 10	GeneCards
35	P13500	CCL2_HUMAN	CCL2	C-C Motif Chemokine Ligand 2	GeneCards
36	P21583	SCF_HUMAN	KITLG	KIT Ligand	GeneCards
37	P98160	PGBM_HUMAN	HSPG2	Heparan Sulfate Proteoglycan 2	GeneCards
38	P61278	SMS_HUMAN	SST	Somatostatin	GeneCards
39	P01282	VIP_HUMAN	VIP	Vasoactive Intestinal Peptide	GeneCards
40	P20366	TKN1_HUMAN	TAC1	Tachykinin Precursor 1	GeneCards
41	P16109	LYAM3_HUMAN	SELP	Selectin P	GeneCards
42	Q9UHX3	AGRE2_HUMAN	ADGRE2	Adhesion G Protein-Coupled Receptor E2	GeneCards, OMIM
43	P09917	LOX5_HUMAN	ALOX5	Arachidonate 5-Lipoxygenase	GeneCards, OMIM
44	P05305	EDN1_HUMAN	EDN1	Endothelin 1	GeneCards, NCBI Gene
45	P43405	KSYK_HUMAN	SYK	Spleen Associated Tyrosine Kinase	GeneCards, NCBI Gene
46	P51671	CCL11_HUMAN	CCL11	C-C Motif Chemokine Ligand 11	GeneCards, NCBI Gene, OMIM
47	P05164	PERM_HUMAN	MPO	Myeloperoxidase	GeneCards
48	P19320	VCAM1_HUMAN	VCAM1	Vascular Cell Adhesion Molecule 1	GeneCards, NCBI Gene
49	P01137	TGFB1_HUMAN	TGFB1	Transforming Growth Factor Beta 1	GeneCards
50	O15245	S22A1_HUMAN	SLC22A1	Solute Carrier Family 22 Member 1	GeneCards
51	P13727	PRG2_HUMAN	PRG2	Proteoglycan 2, Pro Eosinophil Major Basic Protein	GeneCards
52	P06881	CALCA_HUMAN	CALCA	Calcitonin Related Polypeptide Alpha	GeneCards, NCBI Gene
53	P17252	KPCA_HUMAN	PRKCA	Protein Kinase C Alpha	GeneCards, NCBI Gene
54	P16581	LYAM2_HUMAN	SELE	Selectin E	GeneCards
55	P12319	FCERA_HUMAN	FCER1A	Fc Epsilon Receptor Ia	GeneCards, NCBI Gene, OMIM
56	P55085	PAR2_HUMAN	F2RL1	F2R Like Trypsin Receptor 1	GeneCards
57	P02775	CXCL7_HUMAN	PPBP	Pro-Platelet Basic Protein	GeneCards
58	Q14116	IL18_HUMAN	IL18	Interleukin 18	GeneCards
59	P07550	ADRB2_HUMAN	ADRB2	Adrenoceptor Beta 2	GeneCards, NCBI Gene, OMIM
60	P08236	BGLR_HUMAN	GUSB	Glucuronidase Beta	GeneCards
61	P42357	HUTH_HUMAN	HAL	Histidine Ammonia-Lyase	GeneCards, NCBI Gene
62	P11678	PERE_HUMAN	EPX	Eosinophil Peroxidase	GeneCards
63	P25098	ARBK1_HUMAN	GRK2	G Protein-Coupled Receptor Kinase 2	GeneCards, NCBI Gene
64	P28472	GBRB3_HUMAN	GABRB3	Gamma-Aminobutyric Acid Type A Receptor Subunit Beta3	GeneCards, NCBI Gene
65	Q03001	DYST_HUMAN	DST	Dystonin	GeneCards, OMIM
66	P33151	CADH5_HUMAN	CDH5	Cadherin 5	GeneCards, NCBI Gene
67	Q15661	TRYB1_HUMAN	TPSAB1	Tryptase Alpha/Beta 1	GeneCards
68	Q13555	KCC2G_HUMAN	CAMK2G	Calcium/Calmodulin Dependent Protein Kinase II Gamma	GeneCards
69	P10645	CMGA_HUMAN	CHGA	Chromogranin A	GeneCards
70	P22466	GALA_HUMAN	GAL	Galanin And GMAP Prepropeptide	GeneCards
71	Q9BSW2	EFC4B_HUMAN	CRACR2A	Calcium Release Activated Channel Regulator 2A	GeneCards, NCBI Gene
72	P04275	VWF_HUMAN	VWF	Von Willebrand Factor	GeneCards, NCBI Gene
73	O43612	OREX_HUMAN	HCRT	Hypocretin Neuropeptide Precursor	GeneCards, NCBI Gene
74	P28482	MK01_HUMAN	MAPK1	Mitogen-Activated Protein Kinase 1	GeneCards, NCBI Gene
75	P30542	AA1R_HUMAN	ADORA1	Adenosine A1 Receptor	GeneCards
76	P42226	STAT6_HUMAN	STAT6	Signal Transducer And Activator Of Transcription 6	GeneCards, NCBI Gene
77	P08172	ACM2_HUMAN	CHRM2	Cholinergic Receptor Muscarinic 2	GeneCards
78	P28223	5HT2A_HUMAN	HTR2A	5-Hydroxytryptamine Receptor 2A	GeneCards
79	P21730	C5AR1_HUMAN	C5AR1	Complement C5a Receptor 1	GeneCards
80	Q96LB1	MRGX2_HUMAN	MRGPRX2	MAS Related GPR Family Member X2	GeneCards, NCBI Gene
81	P20309	ACM3_HUMAN	CHRM3	Cholinergic Receptor Muscarinic 3	GeneCards
82	P09603	CSF1_HUMAN	CSF1	Colony Stimulating Factor 1	GeneCards
83	P07948	LYN_HUMAN	LYN	LYN Proto-Oncogene, Src Family Tyrosine Kinase	GeneCards, NCBI Gene
84	P30411	BKRB2_HUMAN	BDKRB2	Bradykinin Receptor B2	GeneCards
85	P18505	GBRB1_HUMAN	GABRB1	Gamma-Aminobutyric Acid Type A Receptor Subunit Beta1	GeneCards, NCBI Gene
86	O14638	ENPP3_HUMAN	ENPP3	Ectonucleotide Pyrophosphatase/Phosphodiesterase 3	GeneCards, NCBI Gene
87	O15263	DFB4A_HUMAN	DEFB4A	Defensin Beta 4A	GeneCards, NCBI Gene
88	P10147	CCL3_HUMAN	CCL3	C-C Motif Chemokine Ligand 3	GeneCards
89	O60603	TLR2_HUMAN	TLR2	Toll Like Receptor 2	GeneCards
90	Q14005	IL16_HUMAN	IL16	Interleukin 16	GeneCards
91	P27815	PDE4A_HUMAN	PDE4A	Phosphodiesterase 4A	GeneCards
92	P35222	CTNB1_HUMAN	CTNNB1	Catenin Beta 1	GeneCards, NCBI Gene
93	P98088	MUC5A_HUMAN	MUC5AC	Mucin 5AC, Oligomeric Mucus/Gel-Forming	GeneCards, NCBI Gene
94	P04808	REL1_HUMAN	RLN1	Relaxin 1	GeneCards
95	Q92835	SHIP1_HUMAN	INPP5D	Inositol Polyphosphate-5-Phosphatase D	GeneCards, NCBI Gene
96	O00206	TLR4_HUMAN	TLR4	Toll Like Receptor 4	GeneCards, NCBI Gene
97	P11831	SRF_HUMAN	SRF	Serum Response Factor	GeneCards
98	P02788	TRFL_HUMAN	LTF	Lactotransferrin	GeneCards
99	Q9Y271	CLTR1_HUMAN	CYSLTR1	Cysteinyl Leukotriene Receptor 1	GeneCards
100	P06850	CRF_HUMAN	CRH	Corticotropin Releasing Hormone	GeneCards
101	P27338	AOFB_HUMAN	MAOB	Monoamine Oxidase B	GeneCards, NCBI Gene
102	P40763	STAT3_HUMAN	STAT3	Signal Transducer And Activator Of Transcription 3	GeneCards, OMIM
103	P43250	GRK6_HUMAN	GRK6	G Protein-Coupled Receptor Kinase 6	GeneCards
104	Q01362	FCERB_HUMAN	MS4A2	Membrane Spanning 4-Domains A2	GeneCards, NCBI Gene, OMIM
105	P11926	DCOR_HUMAN	ODC1	Ornithine Decarboxylase 1	GeneCards
106	Q8NER1	TRPV1_HUMAN	TRPV1	Transient Receptor Potential Cation Channel Subfamily V Member 1	GeneCards, NCBI Gene
107	P06307	CCKN_HUMAN	CCK	Cholecystokinin	GeneCards
108	P61586	RHOA_HUMAN	RHOA	Ras Homolog Family Member A	GeneCards, NCBI Gene
109	P29466	CASP1_HUMAN	CASP1	Caspase 1	GeneCards
110	P08473	NEP_HUMAN	MME	Membrane Metalloendopeptidase	GeneCards
111	P01563	IFNA2_HUMAN	IFNA2	Interferon Alpha 2	GeneCards
112	P32239	GASR_HUMAN	CCKBR	Cholecystokinin B Receptor	GeneCards
113	P46098	5HT3A_HUMAN	HTR3A	5-Hydroxytryptamine Receptor 3A	GeneCards
114	P12004	PCNA_HUMAN	PCNA	Proliferating Cell Nuclear Antigen	GeneCards
115	P09172	DOPO_HUMAN	DBH	Dopamine Beta-Hydroxylase	GeneCards, OMIM
116	P18509	PACA_HUMAN	ADCYAP1	Adenylate Cyclase Activating Polypeptide 1	GeneCards
117	P25942	TNR5_HUMAN	CD40	CD40 Molecule	GeneCards
118	P63096	GNAI1_HUMAN	GNAI1	G Protein Subunit Alpha I1	GeneCards
119	Q12809	KCNH2_HUMAN	KCNH2	Potassium Voltage-Gated Channel Subfamily H Member 2	GeneCards, NCBI Gene
120	P04629	NTRK1_HUMAN	NTRK1	Neurotrophic Receptor Tyrosine Kinase 1	GeneCards, OMIM
121	P47870	GBRB2_HUMAN	GABRB2	Gamma-Aminobutyric Acid Type A Receptor Subunit Beta2	GeneCards, NCBI Gene
122	P29274	AA2AR_HUMAN	ADORA2A	Adenosine A2a Receptor	GeneCards, NCBI Gene
123	O43526	KCNQ2_HUMAN	KCNQ2	Potassium Voltage-Gated Channel Subfamily Q Member 2	GeneCards, NCBI Gene
124	P01100	FOS_HUMAN	FOS	Fos Proto-Oncogene, AP-1 Transcription Factor Subunit	GeneCards
125	Q93084	AT2A3_HUMAN	ATP2A3	ATPase Sarcoplasmic/Endoplasmic Reticulum Ca2+ Transporting 3	GeneCards
126	P80098	CCL7_HUMAN	CCL7	C-C Motif Chemokine Ligand 7	GeneCards
127	P11215	ITAM_HUMAN	ITGAM	Integrin Subunit Alpha M	GeneCards
128	P21452	NK2R_HUMAN	TACR2	Tachykinin Receptor 2	GeneCards
129	P01303	NPY_HUMAN	NPY	Neuropeptide Y	GeneCards
130	P23560	BDNF_HUMAN	BDNF	Brain Derived Neurotrophic Factor	GeneCards
131	P53779	MK10_HUMAN	MAPK10	Mitogen-Activated Protein Kinase 10	GeneCards
132	P47712	PA24A_HUMAN	PLA2G4A	Phospholipase A2 Group IVA	GeneCards
133	P02776	PLF4_HUMAN	PF4	Platelet Factor 4	GeneCards
134	P00748	FA12_HUMAN	F12	Coagulation Factor XII	GeneCards
135	P42081	CD86_HUMAN	CD86	CD86 Molecule	GeneCards
136	Q06187	BTK_HUMAN	BTK	Bruton Tyrosine Kinase	GeneCards, NCBI Gene, OMIM
137	P14920	OXDA_HUMAN	DAO	D-Amino Acid Oxidase	GeneCards, NCBI Gene
138	P35318	ADML_HUMAN	ADM	Adrenomedullin	GeneCards
139	P14151	LYAM1_HUMAN	SELL	Selectin L	GeneCards
140	P14550	AK1A1_HUMAN	AKR1A1	Aldo-Keto Reductase Family 1 Member A1	GeneCards
141	P78380	OLR1_HUMAN	OLR1	Oxidized Low Density Lipoprotein Receptor 1	GeneCards, NCBI Gene
142	P25103	NK1R_HUMAN	TACR1	Tachykinin Receptor 1	GeneCards
143	P15248	IL9_HUMAN	IL9	Interleukin 9	GeneCards
144	P08174	DAF_HUMAN	CD55	CD55 Molecule (Cromer Blood Group)	GeneCards
145	P05106	ITB3_HUMAN	ITGB3	Integrin Subunit Beta 3	GeneCards, NCBI Gene
146	P25105	PTAFR_HUMAN	PTAFR	Platelet Activating Factor Receptor	GeneCards
147	P14921	ETS1_HUMAN	ETS1	ETS Proto-Oncogene 1, Transcription Factor	GeneCards
148	Q06278	AOXA_HUMAN	AOX1	Aldehyde Oxidase 1	GeneCards
149	Q6EBC2	IL31_HUMAN	IL31	Interleukin 31	GeneCards
150	P11912	CD79A_HUMAN	CD79A	CD79a Molecule	GeneCards
151	P11362	FGFR1_HUMAN	FGFR1	Fibroblast Growth Factor Receptor 1	GeneCards
152	P21731	TA2R_HUMAN	TBXA2R	Thromboxane A2 Receptor	GeneCards
153	Q13370	PDE3B_HUMAN	PDE3B	Phosphodiesterase 3B	GeneCards
154	P00441	SODC_HUMAN	SOD1	Superoxide Dismutase 1	GeneCards
155	P08670	VIME_HUMAN	VIM	Vimentin	GeneCards
156	P61073	CXCR4_HUMAN	CXCR4	C-X-C Motif Chemokine Receptor 4	GeneCards, NCBI Gene
157	P13232	IL7_HUMAN	IL7	Interleukin 7	GeneCards
158	P34998	CRFR1_HUMAN	CRHR1	Corticotropin Releasing Hormone Receptor 1	GeneCards, NCBI Gene
159	O00626	CCL22_HUMAN	CCL22	C-C Motif Chemokine Ligand 22	GeneCards, NCBI Gene
160	P08133	ANXA6_HUMAN	ANXA6	Annexin A6	GeneCards
161	P21980	TGM2_HUMAN	TGM2	Transglutaminase 2	GeneCards
162	P10635	CP2D6_HUMAN	CYP2D6	Cytochrome P450 Family 2 Subfamily D Member 6 (Gene/Pseudogene)	GeneCards
163	P03973	SLPI_HUMAN	SLPI	Secretory Leukocyte Peptidase Inhibitor	GeneCards
164	P08100	OPSD_HUMAN	RHO	Rhodopsin	GeneCards
165	P51677	CCR3_HUMAN	CCR3	C-C Motif Chemokine Receptor 3	GeneCards, NCBI Gene
166	P13236	CCL4_HUMAN	CCL4	C-C Motif Chemokine Ligand 4	GeneCards
167	P14923	PLAK_HUMAN	JUP	Junction Plakoglobin	GeneCards
168	Q15257	PTPA_HUMAN	PTPA	Protein Phosphatase 2 Phosphatase Activator	GeneCards
169	P12830	CADH1_HUMAN	CDH1	Cadherin 1	GeneCards
170	P01344	IGF2_HUMAN	IGF2	Insulin Like Growth Factor 2	GeneCards
171	P06734	FCER2_HUMAN	FCER2	Fc Epsilon Receptor II	GeneCards
172	P20809	IL11_HUMAN	IL11	Interleukin 11	GeneCards
173	P51681	CCR5_HUMAN	CCR5	C-C Motif Chemokine Receptor 5	GeneCards
174	P14416	DRD2_HUMAN	DRD2	Dopamine Receptor D2	GeneCards, NCBI Gene
175	P04637	P53_HUMAN	TP53	Tumor Protein P53	GeneCards, NCBI Gene
176	P47710	CASA1_HUMAN	CSN1S1	Casein Alpha S1	GeneCards
177	P24394	IL4RA_HUMAN	IL4R	Interleukin 4 Receptor	GeneCards
178	P35354	PGH2_HUMAN	PTGS2	Prostaglandin-Endoperoxide Synthase 2	GeneCards, NCBI Gene
179	Q9UBU3	GHRL_HUMAN	GHRL	Ghrelin And Obestatin Prepropeptide	GeneCards
180	P14138	EDN3_HUMAN	EDN3	Endothelin 3	GeneCards
181	Q14739	LBR_HUMAN	LBR	Lamin B Receptor	GeneCards
182	P07492	GRP_HUMAN	GRP	Gastrin Releasing Peptide	GeneCards
183	Q99697	PITX2_HUMAN	PITX2	Paired Like Homeodomain 2	GeneCards
184	P00915	CAH1_HUMAN	CA1	Carbonic Anhydrase 1	GeneCards
185	P05408	7B2_HUMAN	SCG5	Secretogranin V	GeneCards
186	P31749	AKT1_HUMAN	AKT1	AKT Serine/Threonine Kinase 1	GeneCards
187	Q05655	KPCD_HUMAN	PRKCD	Protein Kinase C Delta	GeneCards, NCBI Gene
188	Q9Y2Y8	PRG3_HUMAN	PRG3	Proteoglycan 3, Pro Eosinophil Major Basic Protein 2	GeneCards, NCBI Gene
189	P23946	CMA1_HUMAN	CMA1	Chymase 1	GeneCards
190	P05107	ITB2_HUMAN	ITGB2	Integrin Subunit Beta 2	GeneCards
191	Q9NS75	CLTR2_HUMAN	CYSLTR2	Cysteinyl Leukotriene Receptor 2	GeneCards
192	Q96LB2	MRGX1_HUMAN	MRGPRX1	MAS Related GPR Family Member X1	GeneCards, NCBI Gene, OMIM
193	Q99519	NEUR1_HUMAN	NEU1	Neuraminidase 1	GeneCards, NCBI Gene
194	Q07157	ZO1_HUMAN	TJP1	Tight Junction Protein 1	GeneCards
195	O14817	TSN4_HUMAN	TSPAN4	Tetraspanin 4	GeneCards, NCBI Gene
196	P08254	MMP3_HUMAN	MMP3	Matrix Metallopeptidase 3	GeneCards
197	O60733	PLPL9_HUMAN	PLA2G6	Phospholipase A2 Group VI	GeneCards
198	P49682	CXCR3_HUMAN	CXCR3	C-X-C Motif Chemokine Receptor 3	GeneCards
199	P08183	MDR1_HUMAN	ABCB1	ATP Binding Cassette Subfamily B Member 1	GeneCards
200	Q9HB89	NMUR1_HUMAN	NMUR1	Neuromedin U Receptor 1	GeneCards
201	P52824	DGKQ_HUMAN	DGKQ	Diacylglycerol Kinase Theta	GeneCards
202	P21554	CNR1_HUMAN	CNR1	Cannabinoid Receptor 1	GeneCards
203	Q07325	CXCL9_HUMAN	CXCL9	C-X-C Motif Chemokine Ligand 9	GeneCards
204	Q9NP60	IRPL2_HUMAN	IL1RAPL2	Interleukin 1 Receptor Accessory Protein Like 2	GeneCards
205	P08571	CD14_HUMAN	CD14	CD14 Molecule	GeneCards
206	P04406	G3P_HUMAN	GAPDH	Glyceraldehyde-3-Phosphate Dehydrogenase	GeneCards
207	P43116	PE2R2_HUMAN	PTGER2	Prostaglandin E Receptor 2	GeneCards
208	P19174	PLCG1_HUMAN	PLCG1	Phospholipase C Gamma 1	GeneCards
209	P21462	FPR1_HUMAN	FPR1	Formyl Peptide Receptor 1	GeneCards
210	P29474	NOS3_HUMAN	NOS3	Nitric Oxide Synthase 3	GeneCards, NCBI Gene
211	P35218	CAH5A_HUMAN	CA5A	Carbonic Anhydrase 5A	GeneCards
212	Q12791	KCMA1_HUMAN	KCNMA1	Potassium Calcium-Activated Channel Subfamily M Alpha 1	GeneCards
213	P20800	EDN2_HUMAN	EDN2	Endothelin 2	GeneCards
214	Q8WUJ3	CEMIP_HUMAN	CEMIP	Cell Migration Inducing Hyaluronidase 1	GeneCards, NCBI Gene
215	P02778	CXL10_HUMAN	CXCL10	C-X-C Motif Chemokine Ligand 10	GeneCards
216	P35228	NOS2_HUMAN	NOS2	Nitric Oxide Synthase 2	GeneCards
217	P12931	SRC_HUMAN	SRC	SRC Proto-Oncogene, Non-Receptor Tyrosine Kinase	GeneCards
218	B1AH88	TSPOB_HUMAN	TSPO	Translocator Protein	GeneCards
219	Q99616	CCL13_HUMAN	CCL13	C-C Motif Chemokine Ligand 13	GeneCards
220	P43166	CAH7_HUMAN	CA7	Carbonic Anhydrase 7	GeneCards
221	P04049	RAF1_HUMAN	RAF1	Raf-1 Proto-Oncogene, Serine/Threonine Kinase	GeneCards
222	P55087	AQP4_HUMAN	AQP4	Aquaporin 4	GeneCards
223	P50406	5HT6R_HUMAN	HTR6	5-Hydroxytryptamine Receptor 6	GeneCards, NCBI Gene
224	P01583	IL1A_HUMAN	IL1A	Interleukin 1 Alpha	GeneCards
225	P15692	VEGFA_HUMAN	VEGFA	Vascular Endothelial Growth Factor A	GeneCards, NCBI Gene
226	O75106	AOC2_HUMAN	AOC2	Amine Oxidase Copper Containing 2	GeneCards, NCBI Gene, OMIM
227	P30990	NEUT_HUMAN	NTS	Neurotensin	GeneCards
228	P16860	ANFB_HUMAN	NPPB	Natriuretic Peptide B	GeneCards
229	O75388	GPR32_HUMAN	GPR32	G Protein-Coupled Receptor 32	GeneCards
230	Q16667	CDKN3_HUMAN	CDKN3	Cyclin Dependent Kinase Inhibitor 3	GeneCards
231	P05412	JUN_HUMAN	JUN	Jun Proto-Oncogene, AP-1 Transcription Factor Subunit	GeneCards
232	P08887	IL6RA_HUMAN	IL6R	Interleukin 6 Receptor	GeneCards
233	Q5T6X5	GPC6A_HUMAN	GPRC6A	G Protein-Coupled Receptor Class C Group 6 Member A	GeneCards
234	P23975	SC6A2_HUMAN	SLC6A2	Solute Carrier Family 6 Member 2	GeneCards
235	P35247	SFTPD_HUMAN	SFTPD	Surfactant Protein D	GeneCards
236	P78536	ADA17_HUMAN	ADAM17	ADAM Metallopeptidase Domain 17	GeneCards
237	P21397	AOFA_HUMAN	MAOA	Monoamine Oxidase A	GeneCards
238	P16220	CREB1_HUMAN	CREB1	CAMP Responsive Element Binding Protein 1	GeneCards
239	P15311	EZRI_HUMAN	EZR	Ezrin	GeneCards
240	P18507	GBRG2_HUMAN	GABRG2	Gamma-Aminobutyric Acid Type A Receptor Subunit Gamma2	GeneCards, NCBI Gene
241	Q16539	MK14_HUMAN	MAPK14	Mitogen-Activated Protein Kinase 14	GeneCards, NCBI Gene
242	Q9NZD4	AHSP_HUMAN	AHSP	Alpha Hemoglobin Stabilizing Protein	GeneCards
243	P20292	AL5AP_HUMAN	ALOX5AP	Arachidonate 5-Lipoxygenase Activating Protein	GeneCards
244	P27361	MK03_HUMAN	MAPK3	Mitogen-Activated Protein Kinase 3	GeneCards, NCBI Gene
245	P51580	TPMT_HUMAN	TPMT	Thiopurine S-Methyltransferase	GeneCards
246	P08575	PTPRC_HUMAN	PTPRC	Protein Tyrosine Phosphatase Receptor Type C	GeneCards
247	P16284	PECA1_HUMAN	PECAM1	Platelet And Endothelial Cell Adhesion Molecule 1	GeneCards
248	P00813	ADA_HUMAN	ADA	Adenosine Deaminase	GeneCards
249	P41222	PTGDS_HUMAN	PTGDS	Prostaglandin D2 Synthase	GeneCards
250	P11086	PNMT_HUMAN	PNMT	Phenylethanolamine N-Methyltransferase	GeneCards
251	P22681	CBL_HUMAN	CBL	Cbl Proto-Oncogene	GeneCards
252	P01135	TGFA_HUMAN	TGFA	Transforming Growth Factor Alpha	GeneCards
253	P14210	HGF_HUMAN	HGF	Hepatocyte Growth Factor	GeneCards
254	P02787	TRFE_HUMAN	TF	Transferrin	GeneCards
255	P25090	FPR2_HUMAN	FPR2	Formyl Peptide Receptor 2	GeneCards
256	P02818	OSTCN_HUMAN	BGLAP	Bone Gamma-Carboxyglutamate Protein	GeneCards
257	P08684	CP3A4_HUMAN	CYP3A4	Cytochrome P450 Family 3 Subfamily A Member 4	GeneCards
258	P14784	IL2RB_HUMAN	IL2RB	Interleukin 2 Receptor Subunit Beta	GeneCards
259	P31994	FCG2B_HUMAN	FCGR2B	Fc Gamma Receptor IIb	GeneCards, OMIM
260	Q05397	FAK1_HUMAN	PTK2	Protein Tyrosine Kinase 2	GeneCards, NCBI Gene
261	P05108	CP11A_HUMAN	CYP11A1	Cytochrome P450 Family 11 Subfamily A Member 1	GeneCards
262	P30874	SSR2_HUMAN	SSTR2	Somatostatin Receptor 2	GeneCards
263	P08311	CATG_HUMAN	CTSG	Cathepsin G	GeneCards
264	Q15761	NPY5R_HUMAN	NPY5R	Neuropeptide Y Receptor Y5	GeneCards
265	P14679	TYRO_HUMAN	TYR	Tyrosinase	GeneCards
266	P00747	PLMN_HUMAN	PLG	Plasminogen	GeneCards
267	P00918	CAH2_HUMAN	CA2	Carbonic Anhydrase 2	GeneCards
268	P42336	PK3CA_HUMAN	PIK3CA	Phosphatidylinositol-4,5-Bisphosphate 3-Kinase Catalytic Subunit Alpha	GeneCards
269	Q16581	C3AR_HUMAN	C3AR1	Complement C3a Receptor 1	GeneCards, NCBI Gene
270	P23582	ANFC_HUMAN	NPPC	Natriuretic Peptide C	GeneCards
271	P30679	GNA15_HUMAN	GNA15	G Protein Subunit Alpha 15	GeneCards
272	P13591	NCAM1_HUMAN	NCAM1	Neural Cell Adhesion Molecule 1	GeneCards
273	P13725	ONCM_HUMAN	OSM	Oncostatin M	GeneCards
274	O95394	AGM1_HUMAN	PGM3	Phosphoglucomutase 3	GeneCards
275	P01160	ANF_HUMAN	NPPA	Natriuretic Peptide A	GeneCards
276	P07204	TRBM_HUMAN	THBD	Thrombomodulin	GeneCards
277	P01275	GLUC_HUMAN	GCG	Glucagon	GeneCards
278	P11229	ACM1_HUMAN	CHRM1	Cholinergic Receptor Muscarinic 1	GeneCards
279	P07101	TY3H_HUMAN	TH	Tyrosine Hydroxylase	GeneCards
280	P08138	TNR16_HUMAN	NGFR	Nerve Growth Factor Receptor	GeneCards
281	O43614	OX2R_HUMAN	HCRTR2	Hypocretin Receptor 2	GeneCards
282	P02545	LMNA_HUMAN	LMNA	Lamin A/C	GeneCards, NCBI Gene
283	P08247	SYPH_HUMAN	SYP	Synaptophysin	GeneCards
284	P29966	MARCS_HUMAN	MARCKS	Myristoylated Alanine Rich Protein Kinase C Substrate	GeneCards
285	Q9Y6U3	SCIN_HUMAN	SCIN	Scinderin	GeneCards
286	Q7Z6P3	RAB44_HUMAN	RAB44	RAB44, Member RAS Oncogene Family	GeneCards, NCBI Gene
287	P54136	SYRC_HUMAN	RARS1	Arginyl-TRNA Synthetase 1	GeneCards
288	P14780	MMP9_HUMAN	MMP9	Matrix Metallopeptidase 9	GeneCards, NCBI Gene
289	Q9Y646	CBPQ_HUMAN	CPQ	Carboxypeptidase Q	GeneCards
290	Q8NF50	DOCK8_HUMAN	DOCK8	Dedicator Of Cytokinesis 8	GeneCards
291	Q96SD1	DCR1C_HUMAN	DCLRE1C	DNA Cross-Link Repair 1C	GeneCards
292	P15918	RAG1_HUMAN	RAG1	Recombination Activating 1	GeneCards
293	Q9NQ38	ISK5_HUMAN	SPINK5	Serine Peptidase Inhibitor Kazal Type 5	GeneCards
294	P55895	RAG2_HUMAN	RAG2	Recombination Activating 2	GeneCards
295	P09960	LKHA4_HUMAN	LTA4H	Leukotriene A4 Hydrolase	GeneCards
296	P13521	SCG2_HUMAN	SCG2	Secretogranin II	GeneCards, OMIM
297	P12821	ACE_HUMAN	ACE	Angiotensin I Converting Enzyme	GeneCards
298	P01589	IL2RA_HUMAN	IL2RA	Interleukin 2 Receptor Subunit Alpha	GeneCards
299	P01215	GLHA_HUMAN	CGA	Glycoprotein Hormones, Alpha Polypeptide	GeneCards
300	P40933	IL15_HUMAN	IL15	Interleukin 15	GeneCards
301	P49913	CAMP_HUMAN	CAMP	Cathelicidin Antimicrobial Peptide	GeneCards
302	P06276	CHLE_HUMAN	BCHE	Butyrylcholinesterase	GeneCards
303	P01178	NEU1_HUMAN	OXT	Oxytocin/Neurophysin I Prepropeptide	GeneCards
304	P29965	CD40L_HUMAN	CD40LG	CD40 Ligand	GeneCards
305	P09683	SECR_HUMAN	SCT	Secretin	GeneCards
306	Q6UW02	CP20A_HUMAN	CYP20A1	Cytochrome P450 Family 20 Subfamily A Member 1	GeneCards
307	P04035	HMDH_HUMAN	HMGCR	3-Hydroxy-3-Methylglutaryl-CoA Reductase	GeneCards
308	P48169	GBRA4_HUMAN	GABRA4	Gamma-Aminobutyric Acid Type A Receptor Subunit Alpha4	GeneCards
309	P35372	OPRM_HUMAN	OPRM1	Opioid Receptor Mu 1	GeneCards
310	Q96RJ0	TAAR1_HUMAN	TAAR1	Trace Amine Associated Receptor 1	GeneCards, NCBI Gene, OMIM
311	A8K7I4	CLCA1_HUMAN	CLCA1	Chloride Channel Accessory 1	GeneCards
312	P40313	CTRL_HUMAN	CTRL	Chymotrypsin Like	GeneCards
313	P53634	CATC_HUMAN	CTSC	Cathepsin C	GeneCards
314	P52594	AGFG1_HUMAN	AGFG1	ArfGAP With FG Repeats 1	GeneCards
315	O00175	CCL24_HUMAN	CCL24	C-C Motif Chemokine Ligand 24	GeneCards
316	P34947	GRK5_HUMAN	GRK5	G Protein-Coupled Receptor Kinase 5	GeneCards
317	P12872	MOTI_HUMAN	MLN	Motilin	GeneCards
318	P05091	ALDH2_HUMAN	ALDH2	Aldehyde Dehydrogenase 2 Family Member	GeneCards
319	Q92583	CCL17_HUMAN	CCL17	C-C Motif Chemokine Ligand 17	GeneCards
320	P10082	PYY_HUMAN	PYY	Peptide YY	GeneCards
321	P22303	ACES_HUMAN	ACHE	Acetylcholinesterase (Yt Blood Group)	GeneCards
322	P01024	CO3_HUMAN	C3	Complement C3	GeneCards
323	P40394	ADH7_HUMAN	ADH7	Alcohol Dehydrogenase 7 (Class IV), Mu Or Sigma Polypeptide	GeneCards
324	P20674	COX5A_HUMAN	COX5A	Cytochrome C Oxidase Subunit 5A	GeneCards
325	P01133	EGF_HUMAN	EGF	Epidermal Growth Factor	GeneCards
326	P14867	GBRA1_HUMAN	GABRA1	Gamma-Aminobutyric Acid Type A Receptor Subunit Alpha1	GeneCards
327	Q01959	SC6A3_HUMAN	SLC6A3	Solute Carrier Family 6 Member 3	GeneCards
328	P04150	GCR_HUMAN	NR3C1	Nuclear Receptor Subfamily 3 Group C Member 1	GeneCards
329	Q96A00	PP14A_HUMAN	PPP1R14A	Protein Phosphatase 1 Regulatory Inhibitor Subunit 14A	GeneCards, NCBI Gene
330	P02671	FIBA_HUMAN	FGA	Fibrinogen Alpha Chain	GeneCards
331	Q14289	FAK2_HUMAN	PTK2B	Protein Tyrosine Kinase 2 Beta	GeneCards
332	P01033	TIMP1_HUMAN	TIMP1	TIMP Metallopeptidase Inhibitor 1	GeneCards
333	P00750	TPA_HUMAN	PLAT	Plasminogen Activator, Tissue Type	GeneCards
334	O15455	TLR3_HUMAN	TLR3	Toll Like Receptor 3	GeneCards, NCBI Gene
335	P42574	CASP3_HUMAN	CASP3	Caspase 3	GeneCards, NCBI Gene
336	P45983	MK08_HUMAN	MAPK8	Mitogen-Activated Protein Kinase 8	GeneCards, NCBI Gene
337	P25116	PAR1_HUMAN	F2R	Coagulation Factor II Thrombin Receptor	GeneCards
338	P48736	PK3CG_HUMAN	PIK3CG	Phosphatidylinositol-4,5-Bisphosphate 3-Kinase Catalytic Subunit Gamma	GeneCards
339	Q13507	TRPC3_HUMAN	TRPC3	Transient Receptor Potential Cation Channel Subfamily C Member 3	GeneCards, NCBI Gene
340	Q16853	AOC3_HUMAN	AOC3	Amine Oxidase Copper Containing 3	GeneCards
341	P01031	CO5_HUMAN	C5	Complement C5	GeneCards
342	Q16665	HIF1A_HUMAN	HIF1A	Hypoxia Inducible Factor 1 Subunit Alpha	GeneCards
343	P00709	LALBA_HUMAN	LALBA	Lactalbumin Alpha	GeneCards
344	O15554	KCNN4_HUMAN	KCNN4	Potassium Calcium-Activated Channel Subfamily N Member 4	GeneCards
345	P0DMS8	AA3R_HUMAN	ADORA3	Adenosine A3 Receptor	GeneCards
346	P34130	NTF4_HUMAN	NTF4	Neurotrophin 4	GeneCards
347	P20783	NTF3_HUMAN	NTF3	Neurotrophin 3	GeneCards
348	P00533	EGFR_HUMAN	EGFR	Epidermal Growth Factor Receptor	GeneCards
349	Q9P2Y4	ZN219_HUMAN	ZNF219	Zinc Finger Protein 219	GeneCards, NCBI Gene
350	P04040	CATA_HUMAN	CAT	Catalase	GeneCards
351	Q08722	CD47_HUMAN	CD47	CD47 Molecule	GeneCards
352	Q16585	SGCB_HUMAN	SGCB	Sarcoglycan Beta	GeneCards
353	P21917	DRD4_HUMAN	DRD4	Dopamine Receptor D4	GeneCards, NCBI Gene
354	Q15858	SCN9A_HUMAN	SCN9A	Sodium Voltage-Gated Channel Alpha Subunit 9	GeneCards, OMIM
355	O14764	GBRD_HUMAN	GABRD	Gamma-Aminobutyric Acid Type A Receptor Subunit Delta	GeneCards
356	P40225	TPO_HUMAN	THPO	Thrombopoietin	GeneCards
357	Q16873	LTC4S_HUMAN	LTC4S	Leukotriene C4 Synthase	GeneCards
358	P00749	UROK_HUMAN	PLAU	Plasminogen Activator, Urokinase	GeneCards
359	Q9P2W7	B3GA1_HUMAN	B3GAT1	Beta-1,3-Glucuronyltransferase 1	GeneCards
360	P22004	BMP6_HUMAN	BMP6	Bone Morphogenetic Protein 6	GeneCards
361	P05177	CP1A2_HUMAN	CYP1A2	Cytochrome P450 Family 1 Subfamily A Member 2	GeneCards
362	O95163	ELP1_HUMAN	ELP1	Elongator Acetyltransferase Complex Subunit 1	GeneCards, OMIM
363	P80511	S10AC_HUMAN	S100A12	S100 Calcium Binding Protein A12	GeneCards
364	P14555	PA2GA_HUMAN	PLA2G2A	Phospholipase A2 Group IIA	GeneCards
365	P17735	ATTY_HUMAN	TAT	Tyrosine Aminotransferase	GeneCards
366	P08912	ACM5_HUMAN	CHRM5	Cholinergic Receptor Muscarinic 5	GeneCards
367	P17707	DCAM_HUMAN	AMD1	Adenosylmethionine Decarboxylase 1	GeneCards
368	P47871	GLR_HUMAN	GCGR	Glucagon Receptor	GeneCards
369	P28335	5HT2C_HUMAN	HTR2C	5-Hydroxytryptamine Receptor 2C	GeneCards
370	P23219	PGH1_HUMAN	PTGS1	Prostaglandin-Endoperoxide Synthase 1	GeneCards
371	P48544	KCNJ5_HUMAN	KCNJ5	Potassium Inwardly Rectifying Channel Subfamily J Member 5	GeneCards
372	O76074	PDE5A_HUMAN	PDE5A	Phosphodiesterase 5A	GeneCards
373	P08913	ADA2A_HUMAN	ADRA2A	Adrenoceptor Alpha 2A	GeneCards
374	P08173	ACM4_HUMAN	CHRM4	Cholinergic Receptor Muscarinic 4	GeneCards
375	P13726	TF_HUMAN	F3	Coagulation Factor III, Tissue Factor	GeneCards
376	P09341	GROA_HUMAN	CXCL1	C-X-C Motif Chemokine Ligand 1	GeneCards
377	P20472	PRVA_HUMAN	PVALB	Parvalbumin	GeneCards
378	P35348	ADA1A_HUMAN	ADRA1A	Adrenoceptor Alpha 1A	GeneCards
379	O95665	NTR2_HUMAN	NTSR2	Neurotensin Receptor 2	GeneCards, NCBI Gene
380	O60716	CTND1_HUMAN	CTNND1	Catenin Delta 1	GeneCards
381	Q9UI33	SCNBA_HUMAN	SCN11A	Sodium Voltage-Gated Channel Alpha Subunit 11	GeneCards
382	Q969D9	TSLP_HUMAN	TSLP	Thymic Stromal Lymphopoietin	GeneCards
383	P27797	CALR_HUMAN	CALR	Calreticulin	GeneCards
384	P20711	DDC_HUMAN	DDC	Dopa Decarboxylase	GeneCards, NCBI Gene
385	O00212	RHOD_HUMAN	RHOD	Ras Homolog Family Member D	GeneCards
386	Q13976	KGP1_HUMAN	PRKG1	Protein Kinase CGMP-Dependent 1	GeneCards, NCBI Gene
387	P35221	CTNA1_HUMAN	CTNNA1	Catenin Alpha 1	GeneCards
388	P09601	HMOX1_HUMAN	HMOX1	Heme Oxygenase 1	GeneCards
389	P35368	ADA1B_HUMAN	ADRA1B	Adrenoceptor Alpha 1B	GeneCards
390	P18146	EGR1_HUMAN	EGR1	Early Growth Response 1	GeneCards, NCBI Gene
391	Q02750	MP2K1_HUMAN	MAP2K1	Mitogen-Activated Protein Kinase Kinase 1	GeneCards
392	P29475	NOS1_HUMAN	NOS1	Nitric Oxide Synthase 1	GeneCards
393	Q9UBS5	GABR1_HUMAN	GABBR1	Gamma-Aminobutyric Acid Type B Receptor Subunit 1	GeneCards
394	O95971	BY55_HUMAN	CD160	CD160 Molecule	GeneCards
395	Q9UQV4	LAMP3_HUMAN	LAMP3	Lysosomal Associated Membrane Protein 3	GeneCards
396	P19957	ELAF_HUMAN	PI3	Peptidase Inhibitor 3	GeneCards
397	P55089	UCN1_HUMAN	UCN	Urocortin	GeneCards
398	O95760	IL33_HUMAN	IL33	Interleukin 33	GeneCards
399	P08758	ANXA5_HUMAN	ANXA5	Annexin A5	GeneCards
400	Q99217	AMELX_HUMAN	AMELX	Amelogenin X-Linked	GeneCards
401	Q6NT16	S18B1_HUMAN	SLC18B1	Solute Carrier Family 18 Member B1	GeneCards
402	P25101	EDNRA_HUMAN	EDNRA	Endothelin Receptor Type A	GeneCards
403	P00742	FA10_HUMAN	F10	Coagulation Factor X	GeneCards
404	Q08828	ADCY1_HUMAN	ADCY1	Adenylate Cyclase 1	GeneCards
405	Q96PR1	KCNC2_HUMAN	KCNC2	Potassium Voltage-Gated Channel Subfamily C Member 2	GeneCards
406	Q9H4A3	WNK1_HUMAN	WNK1	WNK Lysine Deficient Protein Kinase 1	GeneCards, OMIM
407	Q12756	KIF1A_HUMAN	KIF1A	Kinesin Family Member 1A	GeneCards
408	Q13427	PPIG_HUMAN	PPIG	Peptidylprolyl Isomerase G	GeneCards
409	P02741	CRP_HUMAN	CRP	C-Reactive Protein	GeneCards
410	P02786	TFR1_HUMAN	TFRC	Transferrin Receptor	GeneCards
411	P21781	FGF7_HUMAN	FGF7	Fibroblast Growth Factor 7	GeneCards
412	P25929	NPY1R_HUMAN	NPY1R	Neuropeptide Y Receptor Y1	GeneCards
413	P15502	ELN_HUMAN	ELN	Elastin	GeneCards
414	Q13519	PNOC_HUMAN	PNOC	Prepronociceptin	GeneCards
415	P35626	ARBK2_HUMAN	GRK3	G Protein-Coupled Receptor Kinase 3	GeneCards
416	O75311	GLRA3_HUMAN	GLRA3	Glycine Receptor Alpha 3	GeneCards
417	P47989	XDH_HUMAN	XDH	Xanthine Dehydrogenase	GeneCards
418	Q13464	ROCK1_HUMAN	ROCK1	Rho Associated Coiled-Coil Containing Protein Kinase 1	GeneCards, NCBI Gene
419	Q9Y210	TRPC6_HUMAN	TRPC6	Transient Receptor Potential Cation Channel Subfamily C Member 6	GeneCards, NCBI Gene
420	P25100	ADA1D_HUMAN	ADRA1D	Adrenoceptor Alpha 1D	GeneCards
421	P51685	CCR8_HUMAN	CCR8	C-C Motif Chemokine Receptor 8	GeneCards
422	Q96J02	ITCH_HUMAN	ITCH	Itchy E3 Ubiquitin Protein Ligase	GeneCards
423	Q02161	RHD_HUMAN	RHD	Rh Blood Group D Antigen	GeneCards
424	P0C0L4	CO4A_HUMAN	C4A	Complement C4A (Chido/Rodgers Blood Group)	GeneCards
425	P60880	SNP25_HUMAN	SNAP25	Synaptosome Associated Protein 25	GeneCards
426	P21926	CD9_HUMAN	CD9	CD9 Molecule	GeneCards
427	Q04206	TF65_HUMAN	RELA	RELA Proto-Oncogene, NF-KB Subunit	GeneCards, NCBI Gene
428	P18510	IL1RA_HUMAN	IL1RN	Interleukin 1 Receptor Antagonist	GeneCards
429	Q14242	SELPL_HUMAN	SELPLG	Selectin P Ligand	GeneCards
430	P49798	RGS4_HUMAN	RGS4	Regulator Of G Protein Signaling 4	GeneCards
431	P21728	DRD1_HUMAN	DRD1	Dopamine Receptor D1	GeneCards
432	P09874	PARP1_HUMAN	PARP1	Poly(ADP-Ribose) Polymerase 1	GeneCards, NCBI Gene
433	P17612	KAPCA_HUMAN	PRKACA	Protein Kinase CAMP-Activated Catalytic Subunit Alpha	GeneCards, NCBI Gene
434	Q9HBA0	TRPV4_HUMAN	TRPV4	Transient Receptor Potential Cation Channel Subfamily V Member 4	GeneCards, NCBI Gene
435	P07996	TSP1_HUMAN	THBS1	Thrombospondin 1	GeneCards, NCBI Gene
436	P26718	NKG2D_HUMAN	KLRK1	Killer Cell Lectin Like Receptor K1	GeneCards, NCBI Gene
437	P81534	D103A_HUMAN	DEFB103B	Defensin Beta 103B	GeneCards, NCBI Gene
438	P08246	ELNE_HUMAN	ELANE	Elastase, Neutrophil Expressed	GeneCards
439	Q9NP72	RAB18_HUMAN	RAB18	RAB18, Member RAS Oncogene Family	GeneCards, OMIM
440	P21964	COMT_HUMAN	COMT	Catechol-O-Methyltransferase	GeneCards
441	P01189	COLI_HUMAN	POMC	Proopiomelanocortin	GeneCards
442	P10997	IAPP_HUMAN	IAPP	Islet Amyloid Polypeptide	GeneCards
443	P55851	UCP2_HUMAN	UCP2	Uncoupling Protein 2	GeneCards
444	Q03135	CAV1_HUMAN	CAV1	Caveolin 1	GeneCards
445	P03956	MMP1_HUMAN	MMP1	Matrix Metallopeptidase 1	GeneCards
446	P33261	CP2CJ_HUMAN	CYP2C19	Cytochrome P450 Family 2 Subfamily C Member 19	GeneCards
447	Q9Y696	CLIC4_HUMAN	CLIC4	Chloride Intracellular Channel 4	GeneCards, OMIM
448	Q15070	OXA1L_HUMAN	OXA1L	OXA1L Mitochondrial Inner Membrane Insertase	GeneCards
449	O76082	S22A5_HUMAN	SLC22A5	Solute Carrier Family 22 Member 5	GeneCards
450	Q9NYA1	SPHK1_HUMAN	SPHK1	Sphingosine Kinase 1	GeneCards, NCBI Gene, OMIM
451	P01236	PRL_HUMAN	PRL	Prolactin	GeneCards
452	Q9UQ16	DYN3_HUMAN	DNM3	Dynamin 3	GeneCards
453	P05556	ITB1_HUMAN	ITGB1	Integrin Subunit Beta 1	GeneCards
454	P55064	AQP5_HUMAN	AQP5	Aquaporin 5	GeneCards, NCBI Gene
455	P17752	TPH1_HUMAN	TPH1	Tryptophan Hydroxylase 1	GeneCards
456	Q15147	PLCB4_HUMAN	PLCB4	Phospholipase C Beta 4	GeneCards, NCBI Gene
457	Q99988	GDF15_HUMAN	GDF15	Growth Differentiation Factor 15	GeneCards, NCBI Gene
458	P08908	5HT1A_HUMAN	HTR1A	5-Hydroxytryptamine Receptor 1A	GeneCards
459	P08567	PLEK_HUMAN	PLEK	Pleckstrin	GeneCards
460	P26951	IL3RA_HUMAN	IL3RA	Interleukin 3 Receptor Subunit Alpha	GeneCards
461	P55212	CASP6_HUMAN	CASP6	Caspase 6	GeneCards
462	Q8TCC7	S22A8_HUMAN	SLC22A8	Solute Carrier Family 22 Member 8	GeneCards
463	P05109	S10A8_HUMAN	S100A8	S100 Calcium Binding Protein A8	GeneCards
464	P26441	CNTF_HUMAN	CNTF	Ciliary Neurotrophic Factor	GeneCards
465	P54922	ADPRH_HUMAN	ADPRH	ADP-Ribosylarginine Hydrolase	GeneCards
466	Q96RP3	UCN2_HUMAN	UCN2	Urocortin 2	GeneCards
467	Q96D31	ORAI1_HUMAN	ORAI1	ORAI Calcium Release-Activated Calcium Modulator 1	GeneCards, NCBI Gene
468	Q14204	DYHC1_HUMAN	DYNC1H1	Dynein Cytoplasmic 1 Heavy Chain 1	GeneCards
469	P48061	SDF1_HUMAN	CXCL12	C-X-C Motif Chemokine Ligand 12	GeneCards, NCBI Gene
470	P31645	SC6A4_HUMAN	SLC6A4	Solute Carrier Family 6 Member 4	GeneCards
471	P13945	ADRB3_HUMAN	ADRB3	Adrenoceptor Beta 3	GeneCards
472	Q15746	MYLK_HUMAN	MYLK	Myosin Light Chain Kinase	GeneCards, NCBI Gene
473	P11712	CP2C9_HUMAN	CYP2C9	Cytochrome P450 Family 2 Subfamily C Member 9	GeneCards
474	P12318	FCG2A_HUMAN	FCGR2A	Fc Gamma Receptor IIa	GeneCards
475	P49789	FHIT_HUMAN	FHIT	Fragile Histidine Triad Diadenosine Triphosphatase	GeneCards
476	P35462	DRD3_HUMAN	DRD3	Dopamine Receptor D3	GeneCards, NCBI Gene
477	P18089	ADA2B_HUMAN	ADRA2B	Adrenoceptor Alpha 2B	GeneCards, NCBI Gene
478	O43525	KCNQ3_HUMAN	KCNQ3	Potassium Voltage-Gated Channel Subfamily Q Member 3	GeneCards
479	Q96KQ7	EHMT2_HUMAN	EHMT2	Euchromatic Histone Lysine Methyltransferase 2	GeneCards
480	P51589	CP2J2_HUMAN	CYP2J2	Cytochrome P450 Family 2 Subfamily J Member 2	GeneCards
481	P32246	CCR1_HUMAN	CCR1	C-C Motif Chemokine Receptor 1	GeneCards
482	P22748	CAH4_HUMAN	CA4	Carbonic Anhydrase 4	GeneCards
483	Q9ULX7	CAH14_HUMAN	CA14	Carbonic Anhydrase 14	GeneCards
484	P41595	5HT2B_HUMAN	HTR2B	5-Hydroxytryptamine Receptor 2B	GeneCards
485	P55774	CCL18_HUMAN	CCL18	C-C Motif Chemokine Ligand 18	GeneCards, NCBI Gene, OMIM
486	Q14164	IKKE_HUMAN	IKBKE	Inhibitor Of Nuclear Factor Kappa B Kinase Subunit Epsilon	GeneCards
487	P35408	PE2R4_HUMAN	PTGER4	Prostaglandin E Receptor 4	GeneCards
488	O60674	JAK2_HUMAN	JAK2	Janus Kinase 2	GeneCards
489	O15270	SPTC2_HUMAN	SPTLC2	Serine Palmitoyltransferase Long Chain Base Subunit 2	GeneCards
490	O15269	SPTC1_HUMAN	SPTLC1	Serine Palmitoyltransferase Long Chain Base Subunit 1	GeneCards
491	Q6DD88	ATLA3_HUMAN	ATL3	Atlastin GTPase 3	GeneCards
492	Q9H6L5	RETR1_HUMAN	RETREG1	Reticulophagy Regulator 1	GeneCards
493	Q9H4Q4	PRD12_HUMAN	PRDM12	PR/SET Domain 12	GeneCards
494	P09919	CSF3_HUMAN	CSF3	Colony Stimulating Factor 3	GeneCards
495	Q96RD7	PANX1_HUMAN	PANX1	Pannexin 1	GeneCards, NCBI Gene
496	P63000	RAC1_HUMAN	RAC1	Rac Family Small GTPase 1	GeneCards
497	P29279	CCN2_HUMAN	CCN2	Cellular Communication Network Factor 2	GeneCards
498	Q14765	STAT4_HUMAN	STAT4	Signal Transducer And Activator Of Transcription 4	GeneCards
499	Q02817	MUC2_HUMAN	MUC2	Mucin 2, Oligomeric Mucus/Gel-Forming	GeneCards, NCBI Gene
500	P22362	CCL1_HUMAN	CCL1	C-C Motif Chemokine Ligand 1	GeneCards
501	O94782	UBP1_HUMAN	USP1	Ubiquitin Specific Peptidase 1	GeneCards
502	P61086	UBE2K_HUMAN	UBE2K	Ubiquitin Conjugating Enzyme E2 K	GeneCards
503	P05155	IC1_HUMAN	SERPING1	Serpin Family G Member 1	GeneCards
504	O95398	RPGF3_HUMAN	RAPGEF3	Rap Guanine Nucleotide Exchange Factor 3	GeneCards, NCBI Gene
505	O15357	SHIP2_HUMAN	INPPL1	Inositol Polyphosphate Phosphatase Like 1	GeneCards, NCBI Gene
506	P04083	ANXA1_HUMAN	ANXA1	Annexin A1	GeneCards
507	Q16552	IL17_HUMAN	IL17A	Interleukin 17A	GeneCards
508	O15392	BIRC5_HUMAN	BIRC5	Baculoviral IAP Repeat Containing 5	GeneCards
509	P48960	AGRE5_HUMAN	ADGRE5	Adhesion G Protein-Coupled Receptor E5	GeneCards
510	Q9Y653	AGRG1_HUMAN	ADGRG1	Adhesion G Protein-Coupled Receptor G1	GeneCards
511	Q86SQ4	AGRG6_HUMAN	ADGRG6	Adhesion G Protein-Coupled Receptor G6	GeneCards
512	Q8WXG9	AGRV1_HUMAN	ADGRV1	Adhesion G Protein-Coupled Receptor V1	GeneCards
513	O60241	AGRB2_HUMAN	ADGRB2	Adhesion G Protein-Coupled Receptor B2	GeneCards
514	Q8IZF2	AGRF5_HUMAN	ADGRF5	Adhesion G Protein-Coupled Receptor F5	GeneCards
515	Q86Y34	AGRG3_HUMAN	ADGRG3	Adhesion G Protein-Coupled Receptor G3	GeneCards
516	Q5T601	AGRF1_HUMAN	ADGRF1	Adhesion G Protein-Coupled Receptor F1	GeneCards
517	Q8IZF4	AGRG5_HUMAN	ADGRG5	Adhesion G Protein-Coupled Receptor G5	GeneCards
518	Q9BZJ3	TRYD_HUMAN	TPSD1	Tryptase Delta 1	GeneCards
519	Q9UMR7	CLC4A_HUMAN	CLEC4A	C-Type Lectin Domain Family 4 Member A	GeneCards
520	P49795	RGS19_HUMAN	RGS19	Regulator Of G Protein Signaling 19	GeneCards
521	P49841	GSK3B_HUMAN	GSK3B	Glycogen Synthase Kinase 3 Beta	GeneCards, NCBI Gene
522	O00254	PAR3_HUMAN	F2RL2	Coagulation Factor II Thrombin Receptor Like 2	GeneCards
523	Q07507	DERM_HUMAN	DPT	Dermatopontin	GeneCards, NCBI Gene
524	P05771	KPCB_HUMAN	PRKCB	Protein Kinase C Beta	GeneCards
525	P32248	CCR7_HUMAN	CCR7	C-C Motif Chemokine Receptor 7	GeneCards
526	O14964	HGS_HUMAN	HGS	Hepatocyte Growth Factor-Regulated Tyrosine Kinase Substrate	GeneCards
527	Q92819	HYAS2_HUMAN	HAS2	Hyaluronan Synthase 2	GeneCards, NCBI Gene
528	P99999	CYC_HUMAN	CYCS	Cytochrome C, Somatic	GeneCards
529	P29460	IL12B_HUMAN	IL12B	Interleukin 12B	GeneCards
530	Q8TD43	TRPM4_HUMAN	TRPM4	Transient Receptor Potential Cation Channel Subfamily M Member 4	GeneCards, NCBI Gene, OMIM
531	Q9ULZ1	APEL_HUMAN	APLN	Apelin	GeneCards, NCBI Gene
532	P11274	BCR_HUMAN	BCR	BCR Activator Of RhoGEF And GTPase	GeneCards, NCBI Gene, OMIM
533	P22736	NR4A1_HUMAN	NR4A1	Nuclear Receptor Subfamily 4 Group A Member 1	GeneCards, NCBI Gene
534	P16671	CD36_HUMAN	CD36	CD36 Molecule (CD36 Blood Group)	GeneCards
535	O00522	KRIT1_HUMAN	KRIT1	KRIT1 Ankyrin Repeat Containing	GeneCards
536	P42224	STAT1_HUMAN	STAT1	Signal Transducer And Activator Of Transcription 1	GeneCards
537	Q13586	STIM1_HUMAN	STIM1	Stromal Interaction Molecule 1	GeneCards, NCBI Gene
538	P10144	GRAB_HUMAN	GZMB	Granzyme B	GeneCards, NCBI Gene
539	P22460	KCNA5_HUMAN	KCNA5	Potassium Voltage-Gated Channel Subfamily A Member 5	GeneCards
540	Q9Y5Y4	PD2R2_HUMAN	PTGDR2	Prostaglandin D2 Receptor 2	GeneCards
541	P10523	ARRS_HUMAN	SAG	S-Antigen Visual Arrestin	GeneCards
542	O15439	MRP4_HUMAN	ABCC4	ATP Binding Cassette Subfamily C Member 4 (PEL Blood Group)	GeneCards, NCBI Gene
543	Q5XXA6	ANO1_HUMAN	ANO1	Anoctamin 1	GeneCards
544	P55916	UCP3_HUMAN	UCP3	Uncoupling Protein 3	GeneCards
545	Q02156	KPCE_HUMAN	PRKCE	Protein Kinase C Epsilon	GeneCards
546	P15516	HIS3_HUMAN	HTN3	Histatin 3	GeneCards
547	P09471	GNAO_HUMAN	GNAO1	G Protein Subunit Alpha O1	GeneCards
548	P32121	ARRB2_HUMAN	ARRB2	Arrestin Beta 2	GeneCards, NCBI Gene
549	Q8WXF3	REL3_HUMAN	RLN3	Relaxin 3	GeneCards
550	Q15389	ANGP1_HUMAN	ANGPT1	Angiopoietin 1	GeneCards
551	P09429	HMGB1_HUMAN	HMGB1	High Mobility Group Box 1	GeneCards, NCBI Gene
552	Q99836	MYD88_HUMAN	MYD88	MYD88 Innate Immune Signal Transduction Adaptor	GeneCards
553	Q99075	HBEGF_HUMAN	HBEGF	Heparin Binding EGF Like Growth Factor	GeneCards
554	Q9Y6Y9	LY96_HUMAN	LY96	Lymphocyte Antigen 96	GeneCards
555	P01106	MYC_HUMAN	MYC	MYC Proto-Oncogene, BHLH Transcription Factor	GeneCards
556	P14136	GFAP_HUMAN	GFAP	Glial Fibrillary Acidic Protein	GeneCards
557	P25874	UCP1_HUMAN	UCP1	Uncoupling Protein 1	GeneCards
558	P41220	RGS2_HUMAN	RGS2	Regulator Of G Protein Signaling 2	GeneCards
559	Q01860	PO5F1_HUMAN	POU5F1	POU Class 5 Homeobox 1	GeneCards, NCBI Gene
560	P42566	EPS15_HUMAN	EPS15	Epidermal Growth Factor Receptor Pathway Substrate 15	GeneCards
561	P07585	PGS2_HUMAN	DCN	Decorin	GeneCards
562	P17927	CR1_HUMAN	CR1	Complement C3b/C4b Receptor 1 (Knops Blood Group)	GeneCards
563	Q15836	VAMP3_HUMAN	VAMP3	Vesicle Associated Membrane Protein 3	GeneCards, NCBI Gene
564	Q8IXJ9	ASXL1_HUMAN	ASXL1	ASXL Transcriptional Regulator 1	GeneCards
565	Q15691	MARE1_HUMAN	MAPRE1	Microtubule Associated Protein RP/EB Family Member 1	GeneCards
566	O94854	K0754_HUMAN	MACF1	Microtubule Actin Crosslinking Factor 1	GeneCards
567	Q9NWX6	THG1_HUMAN	THG1L	TRNA-Histidine Guanylyltransferase 1 Like	GeneCards
568	A5PKW4	PSD1_HUMAN	PSD	Pleckstrin And Sec7 Domain Containing	GeneCards
569	P60981	DEST_HUMAN	DSTN	Destrin, Actin Depolymerizing Factor	GeneCards
570	Q5HY92	FIGN_HUMAN	FIGN	Fidgetin, Microtubule Severing Factor	GeneCards
571	O43903	GAS2_HUMAN	GAS2	Growth Arrest Specific 2	GeneCards
572	Q5JS54	PSMG4_HUMAN	PSMG4	Proteasome Assembly Chaperone 4	GeneCards
573	Q6P582	MZT2A_HUMAN	MZT2A	Mitotic Spindle Organizing Protein 2A	GeneCards
574	Q494U1	PKHN1_HUMAN	PLEKHN1	Pleckstrin Homology Domain Containing N1	GeneCards
575	Q07820	MCL1_HUMAN	MCL1	MCL1 Apoptosis Regulator, BCL2 Family Member	GeneCards
576	P11226	MBL2_HUMAN	MBL2	Mannose Binding Lectin 2	GeneCards
577	P02647	APOA1_HUMAN	APOA1	Apolipoprotein A1	GeneCards
578	Q9BYF1	ACE2_HUMAN	ACE2	Angiotensin Converting Enzyme 2	GeneCards
579	Q9HC58	NCKX3_HUMAN	SLC24A3	Solute Carrier Family 24 Member 3	GeneCards
580	P13645	K1C10_HUMAN	KRT10	Keratin 10	GeneCards
581	P30301	MIP_HUMAN	MIP	Major Intrinsic Protein Of Lens Fiber	GeneCards
582	P07476	INVO_HUMAN	IVL	Involucrin	GeneCards
583	P52333	JAK3_HUMAN	JAK3	Janus Kinase 3	GeneCards
584	P60484	PTEN_HUMAN	PTEN	Phosphatase And Tensin Homolog	GeneCards
585	P29275	AA2BR_HUMAN	ADORA2B	Adenosine A2b Receptor	GeneCards
586	Q15762	CD226_HUMAN	CD226	CD226 Molecule	GeneCards
587	P22894	MMP8_HUMAN	MMP8	Matrix Metallopeptidase 8	GeneCards
588	P43115	PE2R3_HUMAN	PTGER3	Prostaglandin E Receptor 3	GeneCards
589	O00501	CLD5_HUMAN	CLDN5	Claudin 5	GeneCards, NCBI Gene
590	Q9UQM7	KCC2A_HUMAN	CAMK2A	Calcium/Calmodulin Dependent Protein Kinase II Alpha	GeneCards
591	P29350	PTN6_HUMAN	PTPN6	Protein Tyrosine Phosphatase Non-Receptor Type 6	GeneCards
592	Q86UU9	TKN4_HUMAN	TAC4	Tachykinin Precursor 4	GeneCards
593	O00161	SNP23_HUMAN	SNAP23	Synaptosome Associated Protein 23	GeneCards, NCBI Gene, OMIM
594	P16234	PGFRA_HUMAN	PDGFRA	Platelet Derived Growth Factor Receptor Alpha	GeneCards
595	P46531	NOTC1_HUMAN	NOTCH1	Notch Receptor 1	GeneCards
596	P45452	MMP13_HUMAN	MMP13	Matrix Metallopeptidase 13	GeneCards
597	P01308	INS_HUMAN	INS	Insulin	GeneCards
598	Q9HC29	NOD2_HUMAN	NOD2	Nucleotide Binding Oligomerization Domain Containing 2	GeneCards
599	Q99466	NOTC4_HUMAN	NOTCH4	Notch Receptor 4	GeneCards
600	Q14469	HES1_HUMAN	HES1	Hes Family BHLH Transcription Factor 1	GeneCards
601	O43623	SNAI2_HUMAN	SNAI2	Snail Family Transcriptional Repressor 2	GeneCards, NCBI Gene
602	P10124	SRGN_HUMAN	SRGN	Serglycin	GeneCards
603	P62873	GBB1_HUMAN	GNB1	G Protein Subunit Beta 1	GeneCards
604	P59768	GBG2_HUMAN	GNG2	G Protein Subunit Gamma 2	GeneCards
605	O15467	CCL16_HUMAN	CCL16	C-C Motif Chemokine Ligand 16	GeneCards
606	P06729	CD2_HUMAN	CD2	CD2 Molecule	GeneCards
607	Q96JB1	DYH8_HUMAN	DNAH8	Dynein Axonemal Heavy Chain 8	GeneCards
608	P13569	CFTR_HUMAN	CFTR	CF Transmembrane Conductance Regulator	GeneCards
609	P42575	CASP2_HUMAN	CASP2	Caspase 2	GeneCards
610	Q9NQ66	PLCB1_HUMAN	PLCB1	Phospholipase C Beta 1	GeneCards, NCBI Gene
611	Q99572	P2RX7_HUMAN	P2RX7	Purinergic Receptor P2X 7	GeneCards, NCBI Gene
612	P11509	CP2A6_HUMAN	CYP2A6	Cytochrome P450 Family 2 Subfamily A Member 6	GeneCards
613	P06396	GELS_HUMAN	GSN	Gelsolin	GeneCards
614	Q9UBN4	TRPC4_HUMAN	TRPC4	Transient Receptor Potential Cation Channel Subfamily C Member 4	GeneCards
615	P63027	VAMP2_HUMAN	VAMP2	Vesicle Associated Membrane Protein 2	GeneCards, NCBI Gene
616	P51809	VAMP7_HUMAN	VAMP7	Vesicle Associated Membrane Protein 7	GeneCards, NCBI Gene, OMIM
617	Q9BV40	VAMP8_HUMAN	VAMP8	Vesicle Associated Membrane Protein 8	GeneCards, NCBI Gene, OMIM
618	Q53H76	PLA1A_HUMAN	PLA1A	Phospholipase A1 Member A	GeneCards
619	P0C0L5	CO4B_HUMAN	C4B_2	Complement Component 4B (Chido/Rodgers Blood Group), Copy 2	GeneCards
620	P19438	TNR1A_HUMAN	TNFRSF1A	TNF Receptor Superfamily Member 1A	GeneCards
621	O43570	CAH12_HUMAN	CA12	Carbonic Anhydrase 12	GeneCards, NCBI Gene
622	P29401	TKT_HUMAN	TKT	Transketolase	GeneCards
623	Q9UNQ0	ABCG2_HUMAN	ABCG2	ATP Binding Cassette Subfamily G Member 2 (JR Blood Group)	GeneCards
624	Q96P20	NLRP3_HUMAN	NLRP3	NLR Family Pyrin Domain Containing 3	GeneCards, NCBI Gene, OMIM
625	Q9HC84	MUC5B_HUMAN	MUC5B	Mucin 5B, Oligomeric Mucus/Gel-Forming	GeneCards, NCBI Gene
626	Q9NSA3	CNBP1_HUMAN	CTNNBIP1	Catenin Beta Interacting Protein 1	GeneCards
627	P60022	DEFB1_HUMAN	DEFB1	Defensin Beta 1	GeneCards
628	P09488	GSTM1_HUMAN	GSTM1	Glutathione S-Transferase Mu 1	GeneCards, NCBI Gene, OMIM
629	P31751	AKT2_HUMAN	AKT2	AKT Serine/Threonine Kinase 2	GeneCards, NCBI Gene
630	P49767	VEGFC_HUMAN	VEGFC	Vascular Endothelial Growth Factor C	GeneCards
631	Q99571	P2RX4_HUMAN	P2RX4	Purinergic Receptor P2X 4	GeneCards, NCBI Gene
632	P02751	FINC_HUMAN	FN1	Fibronectin 1	GeneCards
633	O95786	RIGI_HUMAN	RIGI	RNA Sensor RIG-I	GeneCards, NCBI Gene
634	P20648	ATP4A_HUMAN	ATP4A	ATPase H+/K+ Transporting Subunit Alpha	GeneCards
635	Q16620	NTRK2_HUMAN	NTRK2	Neurotrophic Receptor Tyrosine Kinase 2	GeneCards
636	Q05315	LEG10_HUMAN	CLC	Charcot-Leyden Crystal Galectin	GeneCards
637	P30559	OXYR_HUMAN	OXTR	Oxytocin Receptor	GeneCards
638	P21757	MSRE_HUMAN	MSR1	Macrophage Scavenger Receptor 1	GeneCards
639	Q9NR82	KCNQ5_HUMAN	KCNQ5	Potassium Voltage-Gated Channel Subfamily Q Member 5	GeneCards, NCBI Gene
640	P06703	S10A6_HUMAN	S100A6	S100 Calcium Binding Protein A6	GeneCards
641	P22897	MRC1_HUMAN	MRC1	Mannose Receptor C-Type 1	GeneCards, NCBI Gene
642	P30273	FCERG_HUMAN	FCER1G	Fc Epsilon Receptor Ig	GeneCards
643	P05067	A4_HUMAN	APP	Amyloid Beta Precursor Protein	GeneCards
644	P55211	CASP9_HUMAN	CASP9	Caspase 9	GeneCards
645	Q658P3	STEA3_HUMAN	STEAP3	STEAP3 Metalloreductase	GeneCards, OMIM
646	Q9Y478	AAKB1_HUMAN	PRKAB1	Protein Kinase AMP-Activated Non-Catalytic Subunit Beta 1	GeneCards
647	P01185	NEU2_HUMAN	AVP	Arginine Vasopressin	GeneCards
648	P17676	CEBPB_HUMAN	CEBPB	CCAAT Enhancer Binding Protein Beta	GeneCards
649	Q32MK0	MYLK3_HUMAN	MYLK3	Myosin Light Chain Kinase 3	GeneCards
650	O76036	NCTR1_HUMAN	NCR1	Natural Cytotoxicity Triggering Receptor 1	GeneCards
651	P13612	ITA4_HUMAN	ITGA4	Integrin Subunit Alpha 4	GeneCards
652	P09038	FGF2_HUMAN	FGF2	Fibroblast Growth Factor 2	GeneCards
653	P20813	CP2B6_HUMAN	CYP2B6	Cytochrome P450 Family 2 Subfamily B Member 6	GeneCards
654	P09871	C1S_HUMAN	C1S	Complement C1s	GeneCards
655	P03952	KLKB1_HUMAN	KLKB1	Kallikrein B1	GeneCards
656	O95219	SNX4_HUMAN	SNX4	Sorting Nexin 4	GeneCards, NCBI Gene
657	Q9UNH7	SNX6_HUMAN	SNX6	Sorting Nexin 6	GeneCards, NCBI Gene
658	P01730	CD4_HUMAN	CD4	CD4 Molecule	GeneCards
659	P11473	VDR_HUMAN	VDR	Vitamin D Receptor	GeneCards, NCBI Gene
660	O15528	CP27B_HUMAN	CYP27B1	Cytochrome P450 Family 27 Subfamily B Member 1	GeneCards
661	Q9NZN5	ARHGC_HUMAN	ARHGEF12	Rho Guanine Nucleotide Exchange Factor 12	GeneCards
662	Q99712	KCJ15_HUMAN	KCNJ15	Potassium Inwardly Rectifying Channel Subfamily J Member 15	GeneCards, NCBI Gene
663	P59540	T2R46_HUMAN	TAS2R46	Taste 2 Receptor Member 46	GeneCards, NCBI Gene
664	P20815	CP3A5_HUMAN	CYP3A5	Cytochrome P450 Family 3 Subfamily A Member 5	GeneCards
665	P51679	CCR4_HUMAN	CCR4	C-C Motif Chemokine Receptor 4	GeneCards
666	P09211	GSTP1_HUMAN	GSTP1	Glutathione S-Transferase Pi 1	GeneCards, OMIM
667	P29692	EF1D_HUMAN	EEF1D	Eukaryotic Translation Elongation Factor 1 Delta	GeneCards
668	P28908	TNR8_HUMAN	TNFRSF8	TNF Receptor Superfamily Member 8	GeneCards
669	P01148	GON1_HUMAN	GNRH1	Gonadotropin Releasing Hormone 1	GeneCards
670	P37840	SYUA_HUMAN	SNCA	Synuclein Alpha	GeneCards, NCBI Gene
671	P19634	SL9A1_HUMAN	SLC9A1	Solute Carrier Family 9 Member A1	GeneCards
672	P06756	ITAV_HUMAN	ITGAV	Integrin Subunit Alpha V	GeneCards, NCBI Gene
673	P04798	CP1A1_HUMAN	CYP1A1	Cytochrome P450 Family 1 Subfamily A Member 1	GeneCards
674	P10912	GHR_HUMAN	GHR	Growth Hormone Receptor	GeneCards
675	Q99612	KLF6_HUMAN	KLF6	KLF Transcription Factor 6	GeneCards
676	P04004	VTNC_HUMAN	VTN	Vitronectin	GeneCards
677	Q6SZW1	SARM1_HUMAN	SARM1	Sterile Alpha And TIR Motif Containing 1	GeneCards
678	Q14457	BECN1_HUMAN	BECN1	Beclin 1	GeneCards, NCBI Gene
679	P09086	PO2F2_HUMAN	POU2F2	POU Class 2 Homeobox 2	GeneCards, NCBI Gene
680	P22307	SCP2_HUMAN	SCP2	Sterol Carrier Protein 2	GeneCards
681	P07099	HYEP_HUMAN	EPHX1	Epoxide Hydrolase 1	GeneCards
682	Q4U2R8	S22A6_HUMAN	SLC22A6	Solute Carrier Family 22 Member 6	GeneCards
683	P18825	ADA2C_HUMAN	ADRA2C	Adrenoceptor Alpha 2C	GeneCards
684	P00736	C1R_HUMAN	C1R	Complement C1r	GeneCards
685	P48740	MASP1_HUMAN	MASP1	MBL Associated Serine Protease 1	GeneCards
686	Q9NZM1	MYOF_HUMAN	MYOF	Myoferlin	GeneCards
687	Q96QI5	HS3S6_HUMAN	HS3ST6	Heparan Sulfate-Glucosamine 3-Sulfotransferase 6	GeneCards
688	P29371	NK3R_HUMAN	TACR3	Tachykinin Receptor 3	GeneCards
689	P34969	5HT7R_HUMAN	HTR7	5-Hydroxytryptamine Receptor 7	GeneCards
690	P60953	CDC42_HUMAN	CDC42	Cell Division Cycle 42	GeneCards
691	P28222	5HT1B_HUMAN	HTR1B	5-Hydroxytryptamine Receptor 1B	GeneCards
692	P08865	RSSA_HUMAN	RPSA	Ribosomal Protein SA	GeneCards
693	P03372	ESR1_HUMAN	ESR1	Estrogen Receptor 1	GeneCards
694	P05121	PAI1_HUMAN	SERPINE1	Serpin Family E Member 1	GeneCards
695	P08253	MMP2_HUMAN	MMP2	Matrix Metallopeptidase 2	GeneCards, NCBI Gene
696	Q401N2	ZACN_HUMAN	ZACN	Zinc Activated Ion Channel	GeneCards
697	P19838	NFKB1_HUMAN	NFKB1	Nuclear Factor Kappa B Subunit 1	GeneCards
698	Q9UEW8	STK39_HUMAN	STK39	Serine/Threonine Kinase 39	GeneCards
699	Q9UMD9	COHA1_HUMAN	COL17A1	Collagen Type XVII Alpha 1 Chain	GeneCards
700	Q01344	IL5RA_HUMAN	IL5RA	Interleukin 5 Receptor Subunit Alpha	GeneCards
701	Q13258	PD2R_HUMAN	PTGDR	Prostaglandin D2 Receptor	GeneCards
702	P15104	GLNA_HUMAN	GLUL	Glutamate-Ammonia Ligase	GeneCards
703	P04439	HLAA_HUMAN	HLA-A	Major Histocompatibility Complex, Class I, A	GeneCards
704	P30711	GSTT1_HUMAN	GSTT1	Glutathione S-Transferase Theta 1	GeneCards, NCBI Gene
705	Q01196	RUNX1_HUMAN	RUNX1	RUNX Family Transcription Factor 1	GeneCards
706	Q99698	LYST_HUMAN	LYST	Lysosomal Trafficking Regulator	GeneCards
707	P78552	I13R1_HUMAN	IL13RA1	Interleukin 13 Receptor Subunit Alpha 1	GeneCards
708	Q8NB49	AT11C_HUMAN	ATP11C	ATPase Phospholipid Transporting 11C	GeneCards
709	Q16288	NTRK3_HUMAN	NTRK3	Neurotrophic Receptor Tyrosine Kinase 3	GeneCards
710	P07900	HS90A_HUMAN	HSP90AA1	Heat Shock Protein 90 Alpha Family Class A Member 1	GeneCards
711	P36544	ACHA7_HUMAN	CHRNA7	Cholinergic Receptor Nicotinic Alpha 7 Subunit	GeneCards
712	Q9UL62	TRPC5_HUMAN	TRPC5	Transient Receptor Potential Cation Channel Subfamily C Member 5	GeneCards
713	Q14643	ITPR1_HUMAN	ITPR1	Inositol 1,4,5-Trisphosphate Receptor Type 1	GeneCards
714	Q9Y2T6	GPR55_HUMAN	GPR55	G Protein-Coupled Receptor 55	GeneCards
715	P80075	CCL8_HUMAN	CCL8	C-C Motif Chemokine Ligand 8	GeneCards
716	P19525	E2AK2_HUMAN	EIF2AK2	Eukaryotic Translation Initiation Factor 2 Alpha Kinase 2	GeneCards
717	P46663	BKRB1_HUMAN	BDKRB1	Bradykinin Receptor B1	GeneCards
718	Q8WYL5	SSH1_HUMAN	SSH1	Slingshot Protein Phosphatase 1	GeneCards
719	P11684	UTER_HUMAN	SCGB1A1	Secretoglobin Family 1A Member 1	GeneCards
720	P49189	AL9A1_HUMAN	ALDH9A1	Aldehyde Dehydrogenase 9 Family Member A1	GeneCards
721	Q6UN15	FIP1_HUMAN	FIP1L1	Factor Interacting With PAPOLA And CPSF1	GeneCards
722	P01569	IFNA5_HUMAN	IFNA5	Interferon Alpha 5	GeneCards
723	P32881	IFNA8_HUMAN	IFNA8	Interferon Alpha 8	GeneCards
724	P01570	IFN14_HUMAN	IFNA14	Interferon Alpha 14	GeneCards
725	P05013	IFNA6_HUMAN	IFNA6	Interferon Alpha 6	GeneCards
726	P01566	IFN10_HUMAN	IFNA10	Interferon Alpha 10	GeneCards
727	P01568	IFN21_HUMAN	IFNA21	Interferon Alpha 21	GeneCards
728	P05014	IFNA4_HUMAN	IFNA4	Interferon Alpha 4	GeneCards
729	P01562	IFNA1_HUMAN	IFNA13	Interferon Alpha 13	GeneCards
730	P01567	IFNA7_HUMAN	IFNA7	Interferon Alpha 7	GeneCards
731	P05015	IFN16_HUMAN	IFNA16	Interferon Alpha 16	GeneCards
732	P23415	GLRA1_HUMAN	GLRA1	Glycine Receptor Alpha 1	GeneCards
733	P48167	GLRB_HUMAN	GLRB	Glycine Receptor Beta	GeneCards
734	P23416	GLRA2_HUMAN	GLRA2	Glycine Receptor Alpha 2	GeneCards
735	Q99928	GBRG3_HUMAN	GABRG3	Gamma-Aminobutyric Acid Type A Receptor Subunit Gamma3	GeneCards
736	O43613	OX1R_HUMAN	HCRTR1	Hypocretin Receptor 1	GeneCards
737	P31513	FMO3_HUMAN	FMO3	Flavin Containing Dimethylaniline Monoxygenase 3	GeneCards
738	Q9Y450	HBS1L_HUMAN	HBS1L	HBS1 Like Translational GTPase	GeneCards, NCBI Gene
739	Q9H244	P2Y12_HUMAN	P2RY12	Purinergic Receptor P2Y12	GeneCards
740	P56945	BCAR1_HUMAN	BCAR1	BCAR1 Scaffold Protein, Cas Family Member	GeneCards
741	Q14432	PDE3A_HUMAN	PDE3A	Phosphodiesterase 3A	GeneCards
742	P41145	OPRK_HUMAN	OPRK1	Opioid Receptor Kappa 1	GeneCards
743	O43474	KLF4_HUMAN	KLF4	KLF Transcription Factor 4	GeneCards
744	Q08499	PDE4D_HUMAN	PDE4D	Phosphodiesterase 4D	GeneCards
745	P15169	CBPN_HUMAN	CPN1	Carboxypeptidase N Subunit 1	GeneCards
746	Q08493	PDE4C_HUMAN	PDE4C	Phosphodiesterase 4C	GeneCards
747	Q96SJ8	TSN18_HUMAN	TSPAN18	Tetraspanin 18	GeneCards, OMIM
748	P07355	ANXA2_HUMAN	ANXA2	Annexin A2	GeneCards
749	P04271	S100B_HUMAN	S100B	S100 Calcium Binding Protein B	GeneCards
750	Q9BPX6	MICU1_HUMAN	MICU1	Mitochondrial Calcium Uptake 1	GeneCards, OMIM
751	P15515	HIS1_HUMAN	HTN1	Histatin 1	GeneCards
752	Q6WKZ4	RFIP1_HUMAN	RAB11FIP1	RAB11 Family Interacting Protein 1	GeneCards, OMIM
753	P08588	ADRB1_HUMAN	ADRB1	Adrenoceptor Beta 1	GeneCards
754	O43593	HAIR_HUMAN	HR	HR Lysine Demethylase And Nuclear Receptor Corepressor	GeneCards
755	Q9Y5Y9	SCNAA_HUMAN	SCN10A	Sodium Voltage-Gated Channel Alpha Subunit 10	GeneCards
756	P17948	VGFR1_HUMAN	FLT1	Fms Related Receptor Tyrosine Kinase 1	GeneCards
757	Q14573	ITPR3_HUMAN	ITPR3	Inositol 1,4,5-Trisphosphate Receptor Type 3	GeneCards
758	P04920	B3A2_HUMAN	SLC4A2	Solute Carrier Family 4 Member 2	GeneCards
759	P03951	FA11_HUMAN	F11	Coagulation Factor XI	GeneCards
760	P06870	KLK1_HUMAN	KLK1	Kallikrein 1	GeneCards
761	O00187	MASP2_HUMAN	MASP2	MBL Associated Serine Protease 2	GeneCards
762	Q07021	C1QBP_HUMAN	C1QBP	Complement C1q Binding Protein	GeneCards
763	P39060	COIA1_HUMAN	COL18A1	Collagen Type XVIII Alpha 1 Chain	GeneCards
764	P42785	PCP_HUMAN	PRCP	Prolylcarboxypeptidase	GeneCards
765	P27918	PROP_HUMAN	CFP	Complement Factor Properdin	GeneCards
766	O43895	XPP2_HUMAN	XPNPEP2	X-Prolyl Aminopeptidase 2	GeneCards
767	Q9NQP4	PFD4_HUMAN	PFDN4	Prefoldin Subunit 4	GeneCards
768	Q9UBZ4	APEX2_HUMAN	APEX2	Apurinic/Apyrimidinic Endodeoxyribonuclease 2	GeneCards
769	O60610	DIAP1_HUMAN	DIAPH1	Diaphanous Related Formin 1	GeneCards, NCBI Gene
770	P20396	TRH_HUMAN	TRH	Thyrotropin Releasing Hormone	GeneCards, NCBI Gene
771	Q9NZ20	PA2G3_HUMAN	PLA2G3	Phospholipase A2 Group III	GeneCards, NCBI Gene
772	P16410	CTLA4_HUMAN	CTLA4	Cytotoxic T-Lymphocyte Associated Protein 4	GeneCards
773	Q13478	IL18R_HUMAN	IL18R1	Interleukin 18 Receptor 1	GeneCards
774	P41159	LEP_HUMAN	LEP	Leptin	GeneCards
775	P28221	5HT1D_HUMAN	HTR1D	5-Hydroxytryptamine Receptor 1D	GeneCards
776	P54219	VMAT1_HUMAN	SLC18A1	Solute Carrier Family 18 Member A1	GeneCards
777	Q14627	I13R2_HUMAN	IL13RA2	Interleukin 13 Receptor Subunit Alpha 2	GeneCards
778	P49023	PAXI_HUMAN	PXN	Paxillin	GeneCards
779	P30989	NTR1_HUMAN	NTSR1	Neurotensin Receptor 1	GeneCards
780	O43374	RASL2_HUMAN	RASA4	RAS P21 Protein Activator 4	GeneCards
781	Q08881	ITK_HUMAN	ITK	IL2 Inducible T Cell Kinase	GeneCards
782	Q08209	PP2BA_HUMAN	PPP3CA	Protein Phosphatase 3 Catalytic Subunit Alpha	GeneCards
783	Q13255	GRM1_HUMAN	GRM1	Glutamate Metabotropic Receptor 1	GeneCards
784	P06858	LIPL_HUMAN	LPL	Lipoprotein Lipase	GeneCards
785	P61764	STXB1_HUMAN	STXBP1	Syntaxin Binding Protein 1	GeneCards
786	P63279	UBC9_HUMAN	UBE2I	Ubiquitin Conjugating Enzyme E2 I	GeneCards
787	Q9H1R3	MYLK2_HUMAN	MYLK2	Myosin Light Chain Kinase 2	GeneCards
788	P42680	TEC_HUMAN	TEC	Tec Protein Tyrosine Kinase	GeneCards
789	Q9Y258	CCL26_HUMAN	CCL26	C-C Motif Chemokine Ligand 26	GeneCards
790	Q14644	RASA3_HUMAN	RASA3	RAS P21 Protein Activator 3	GeneCards
791	Q9HC24	LFG4_HUMAN	TMBIM4	Transmembrane BAX Inhibitor Motif Containing 4	GeneCards
792	P13987	CD59_HUMAN	CD59	CD59 Molecule (CD59 Blood Group)	GeneCards
793	P01374	TNFB_HUMAN	LTA	Lymphotoxin Alpha	GeneCards
794	Q96FL8	S47A1_HUMAN	SLC47A1	Solute Carrier Family 47 Member 1	GeneCards
795	Q01740	FMO1_HUMAN	FMO1	Flavin Containing Dimethylaniline Monoxygenase 1	GeneCards
796	P53370	NUDT6_HUMAN	NUDT6	Nudix Hydrolase 6	GeneCards
797	Q9UK17	KCND3_HUMAN	KCND3	Potassium Voltage-Gated Channel Subfamily D Member 3	GeneCards
798	Q12908	NTCP2_HUMAN	SLC10A2	Solute Carrier Family 10 Member 2	GeneCards
799	P35968	VGFR2_HUMAN	KDR	Kinase Insert Domain Receptor	GeneCards
800	P00519	ABL1_HUMAN	ABL1	ABL Proto-Oncogene 1, Non-Receptor Tyrosine Kinase	GeneCards, OMIM
801	P62993	GRB2_HUMAN	GRB2	Growth Factor Receptor Bound Protein 2	GeneCards
802	P56539	CAV3_HUMAN	CAV3	Caveolin 3	GeneCards
803	P51636	CAV2_HUMAN	CAV2	Caveolin 2	GeneCards
804	P16150	LEUK_HUMAN	SPN	Sialophorin	GeneCards
805	Q8NE86	MCU_HUMAN	MCU	Mitochondrial Calcium Uniporter	GeneCards, OMIM
806	Q8WTR2	DUS19_HUMAN	DUSP19	Dual Specificity Phosphatase 19	GeneCards
807	O95716	RAB3D_HUMAN	RAB3D	RAB3D, Member RAS Oncogene Family	GeneCards, NCBI Gene
808	P46721	SO1A2_HUMAN	SLCO1A2	Solute Carrier Organic Anion Transporter Family Member 1A2	GeneCards
809	Q6N021	TET2_HUMAN	TET2	Tet Methylcytosine Dioxygenase 2	GeneCards
810	O00203	AP3B1_HUMAN	AP3B1	Adaptor Related Protein Complex 3 Subunit Beta 1	GeneCards
811	Q01130	SRSF2_HUMAN	SRSF2	Serine And Arginine Rich Splicing Factor 2	GeneCards
812	Q6V0L0	CP26C_HUMAN	CYP26C1	Cytochrome P450 Family 26 Subfamily C Member 1	GeneCards
813	Q969F9	HPS3_HUMAN	HPS3	HPS3 Biogenesis Of Lysosomal Organelles Complex 2 Subunit 1	GeneCards
814	Q9NQG7	HPS4_HUMAN	HPS4	HPS4 Biogenesis Of Lysosomal Organelles Complex 3 Subunit 2	GeneCards
815	Q9UPZ3	HPS5_HUMAN	HPS5	HPS5 Biogenesis Of Lysosomal Organelles Complex 2 Subunit 2	GeneCards
816	Q86YV9	HPS6_HUMAN	HPS6	HPS6 Biogenesis Of Lysosomal Organelles Complex 2 Subunit 3	GeneCards
817	Q8TDH9	BL1S5_HUMAN	BLOC1S5	Biogenesis Of Lysosomal Organelles Complex 1 Subunit 5	GeneCards
818	Q9H5V7	IKZF5_HUMAN	IKZF5	IKAROS Family Zinc Finger 5	GeneCards
819	P69905	HBA_HUMAN	HBA1	Hemoglobin Subunit Alpha 1	GeneCards
820	Q9GZR5	ELOV4_HUMAN	ELOVL4	ELOVL Fatty Acid Elongase 4	GeneCards
821	P33992	MCM5_HUMAN	MCM5	Minichromosome Maintenance Complex Component 5	GeneCards
822	P56693	SOX10_HUMAN	SOX10	SRY-Box Transcription Factor 10	GeneCards, OMIM
823	P61371	ISL1_HUMAN	ISL1	ISL LIM Homeobox 1	GeneCards
824	P48643	TCPE_HUMAN	CCT5	Chaperonin Containing TCP1 Subunit 5	GeneCards
825	P50553	ASCL1_HUMAN	ASCL1	Achaete-Scute Family BHLH Transcription Factor 1	GeneCards
826	Q9NYP7	ELOV5_HUMAN	ELOVL5	ELOVL Fatty Acid Elongase 5	GeneCards
827	Q9UL68	MYT1L_HUMAN	MYT1L	Myelin Transcription Factor 1 Like	GeneCards
828	Q96J92	WNK4_HUMAN	WNK4	WNK Lysine Deficient Protein Kinase 4	GeneCards
829	Q9H9T3	ELP3_HUMAN	ELP3	Elongator Acetyltransferase Complex Subunit 3	GeneCards
830	Q8WXF7	ATLA1_HUMAN	ATL1	Atlastin GTPase 1	GeneCards
831	Q96EB1	ELP4_HUMAN	ELP4	Elongator Acetyltransferase Complex Subunit 4	GeneCards
832	Q9H2A3	NGN2_HUMAN	NEUROG2	Neurogenin 2	GeneCards
833	Q01851	PO4F1_HUMAN	POU4F1	POU Class 4 Homeobox 1	GeneCards
834	Q16637	SMN_HUMAN	SMN2	Survival Of Motor Neuron 2, Centromeric	GeneCards
835	Q6IA86	ELP2_HUMAN	ELP2	Elongator Acetyltransferase Complex Subunit 2	GeneCards
836	Q68G74	LHX8_HUMAN	LHX8	LIM Homeobox 8	GeneCards
837	Q7Z7A3	CTU1_HUMAN	CTU1	Cytosolic Thiouridylase Subunit 1	GeneCards
838	Q96EY9	ADAT3_HUMAN	ADAT3	Adenosine Deaminase TRNA Specific 3	GeneCards
839	Q8TE02	ELP5_HUMAN	ELP5	Elongator Acetyltransferase Complex Subunit 5	GeneCards
840	Q86VR2	RETR3_HUMAN	RETREG3	Reticulophagy Regulator Family Member 3	GeneCards
841	Q0PNE2	ELP6_HUMAN	ELP6	Elongator Acetyltransferase Complex Subunit 6	GeneCards
842	Q9H330	TM245_HUMAN	TMEM245	Transmembrane Protein 245	GeneCards
843	Q9BTM9	URM1_HUMAN	URM1	Ubiquitin Related Modifier 1	GeneCards
844	Q96EK9	KTI12_HUMAN	KTI12	KTI12 Chromatin Associated Homolog	GeneCards
845	Q9NX38	ABITM_HUMAN	ABITRAM	Actin Binding Transcription Modulator	GeneCards
846	P37231	PPARG_HUMAN	PPARG	Peroxisome Proliferator Activated Receptor Gamma	GeneCards
847	P08962	CD63_HUMAN	CD63	CD63 Molecule	GeneCards, NCBI Gene
848	P18405	S5A1_HUMAN	SRD5A1	Steroid 5 Alpha-Reductase 1	GeneCards
849	Q00722	PLCB2_HUMAN	PLCB2	Phospholipase C Beta 2	GeneCards
850	Q92886	NGN1_HUMAN	NEUROG1	Neurogenin 1	GeneCards
851	P27987	IP3KB_HUMAN	ITPKB	Inositol-Trisphosphate 3-Kinase B	GeneCards
852	P08069	IGF1R_HUMAN	IGF1R	Insulin Like Growth Factor 1 Receptor	GeneCards
853	P24530	EDNRB_HUMAN	EDNRB	Endothelin Receptor Type B	GeneCards
854	P01008	ANT3_HUMAN	SERPINC1	Serpin Family C Member 1	GeneCards
855	P45984	MK09_HUMAN	MAPK9	Mitogen-Activated Protein Kinase 9	GeneCards
856	P08648	ITA5_HUMAN	ITGA5	Integrin Subunit Alpha 5	GeneCards
857	P20702	ITAX_HUMAN	ITGAX	Integrin Subunit Alpha X	GeneCards
858	P62491	RB11A_HUMAN	RAB11A	RAB11A, Member RAS Oncogene Family	GeneCards
859	Q9UQC2	GAB2_HUMAN	GAB2	GRB2 Associated Binding Protein 2	GeneCards
860	P84074	HPCA_HUMAN	HPCA	Hippocalcin	GeneCards
861	P19875	CXCL2_HUMAN	CXCL2	C-X-C Motif Chemokine Ligand 2	GeneCards
862	Q99704	DOK1_HUMAN	DOK1	Docking Protein 1	GeneCards
863	Q9ULV0	MYO5B_HUMAN	MYO5B	Myosin VB	GeneCards
864	Q15907	RB11B_HUMAN	RAB11B	RAB11B, Member RAS Oncogene Family	GeneCards
865	Q8N6G6	ATL1_HUMAN	ADAMTSL1	ADAMTS Like 1	GeneCards
866	Q7L804	RFIP2_HUMAN	RAB11FIP2	RAB11 Family Interacting Protein 2	GeneCards, OMIM
867	P57735	RAB25_HUMAN	RAB25	RAB25, Member RAS Oncogene Family	GeneCards
868	O75340	PDCD6_HUMAN	PDCD6	Programmed Cell Death 6	GeneCards
869	O75154	RFIP3_HUMAN	RAB11FIP3	RAB11 Family Interacting Protein 3	GeneCards
870	Q9BV35	SCMC3_HUMAN	SLC25A23	Solute Carrier Family 25 Member 23	GeneCards
871	P10644	KAP0_HUMAN	PRKAR1A	Protein Kinase CAMP-Dependent Type I Regulatory Subunit Alpha	GeneCards
872	Q76LX8	ATS13_HUMAN	ADAMTS13	ADAM Metallopeptidase With Thrombospondin Type 1 Motif 13	GeneCards, OMIM
873	P15529	MCP_HUMAN	CD46	CD46 Molecule	GeneCards
874	Q01064	PDE1B_HUMAN	PDE1B	Phosphodiesterase 1B	GeneCards
875	Q14206	RCAN2_HUMAN	RCAN2	Regulator Of Calcineurin 2	GeneCards
876	P30419	NMT1_HUMAN	NMT1	N-Myristoyltransferase 1	GeneCards
877	Q96A70	AZIN2_HUMAN	AZIN2	Antizyme Inhibitor 2	GeneCards
878	P35520	CBS_HUMAN	CBS	Cystathionine Beta-Synthase	GeneCards
879	P23771	GATA3_HUMAN	GATA3	GATA Binding Protein 3	GeneCards
880	P30566	PUR8_HUMAN	ADSL	Adenylosuccinate Lyase	GeneCards
881	P23378	GCSP_HUMAN	GLDC	Glycine Decarboxylase	GeneCards
882	P09417	DHPR_HUMAN	QDPR	Quinoid Dihydropteridine Reductase	GeneCards
883	Q8TDQ0	HAVR2_HUMAN	HAVCR2	Hepatitis A Virus Cellular Receptor 2	GeneCards
884	Q96D42	HAVR1_HUMAN	HAVCR1	Hepatitis A Virus Cellular Receptor 1	GeneCards
885	P23510	TNFL4_HUMAN	TNFSF4	TNF Superfamily Member 4	GeneCards
886	P20930	FILA_HUMAN	FLG	Filaggrin	GeneCards
887	Q9NR45	SIAS_HUMAN	NANS	N-Acetylneuraminate Synthase	GeneCards
888	Q96N76	HUTU_HUMAN	UROC1	Urocanate Hydratase 1	GeneCards
889	Q92949	FOXJ1_HUMAN	FOXJ1	Forkhead Box J1	GeneCards
890	Q9NYQ3	HAOX2_HUMAN	HAO2	Hydroxyacid Oxidase 2	GeneCards
891	O60870	KIN17_HUMAN	KIN	Kin17 DNA And RNA Binding Protein	GeneCards
892	Q9NQR4	NIT2_HUMAN	NIT2	Nitrilase Family Member 2	GeneCards
893	A0PJK1	SC5AA_HUMAN	SLC5A10	Solute Carrier Family 5 Member 10	GeneCards
894	A2RU49	HYKK_HUMAN	HYKK	Hydroxylysine Kinase	GeneCards
895	Q8NHS2	AATC2_HUMAN	GOT1L1	Glutamic-Oxaloacetic Transaminase 1 Like 1	GeneCards
896	Q9BUU2	MET22_HUMAN	METTL22	Methyltransferase 22, Kin17 Lysine	GeneCards
897	P21817	RYR1_HUMAN	RYR1	Ryanodine Receptor 1	GeneCards
898	P16070	CD44_HUMAN	CD44	CD44 Molecule (IN Blood Group)	GeneCards
899	P46937	YAP1_HUMAN	YAP1	Yes1 Associated Transcriptional Regulator	GeneCards
900	P06241	FYN_HUMAN	FYN	FYN Proto-Oncogene, Src Family Tyrosine Kinase	GeneCards
901	P14778	IL1R1_HUMAN	IL1R1	Interleukin 1 Receptor Type 1	GeneCards
902	Q9UDY8	MALT1_HUMAN	MALT1	MALT1 Paracaspase	GeneCards
903	P40238	TPOR_HUMAN	MPL	MPL Proto-Oncogene, Thrombopoietin Receptor	GeneCards
904	Q9NYJ8	TAB2_HUMAN	TAB2	TGF-Beta Activated Kinase 1 (MAP3K7) Binding Protein 2	GeneCards
905	P20138	CD33_HUMAN	CD33	CD33 Molecule	GeneCards
906	P16066	ANPRA_HUMAN	NPR1	Natriuretic Peptide Receptor 1	GeneCards
907	P01270	PTHY_HUMAN	PTH	Parathyroid Hormone	GeneCards
908	P15498	VAV_HUMAN	VAV1	Vav Guanine Nucleotide Exchange Factor 1	GeneCards
909	P17342	ANPRC_HUMAN	NPR3	Natriuretic Peptide Receptor 3	GeneCards
910	P41231	P2RY2_HUMAN	P2RY2	Purinergic Receptor P2Y2	GeneCards
911	Q9UBY5	LPAR3_HUMAN	LPAR3	Lysophosphatidic Acid Receptor 3	GeneCards
912	P50552	VASP_HUMAN	VASP	Vasodilator Stimulated Phosphoprotein	GeneCards
913	Q15750	TAB1_HUMAN	TAB1	TGF-Beta Activated Kinase 1 (MAP3K7) Binding Protein 1	GeneCards
914	Q8TCT0	CERK1_HUMAN	CERK	Ceramide Kinase	GeneCards
915	Q8N5C8	TAB3_HUMAN	TAB3	TGF-Beta Activated Kinase 1 (MAP3K7) Binding Protein 3	GeneCards
916	Q15561	TEAD4_HUMAN	TEAD4	TEA Domain Transcription Factor 4	GeneCards
917	Q9ULV1	FZD4_HUMAN	FZD4	Frizzled Class Receptor 4	GeneCards
918	P11142	HSP7C_HUMAN	HSPA8	Heat Shock Protein Family A (Hsp70) Member 8	GeneCards
919	P10276	RARA_HUMAN	RARA	Retinoic Acid Receptor Alpha	GeneCards
920	P15509	CSF2R_HUMAN	CSF2RA	Colony Stimulating Factor 2 Receptor Subunit Alpha	GeneCards
921	P24046	GBRR1_HUMAN	GABRR1	Gamma-Aminobutyric Acid Type A Receptor Subunit Rho1	GeneCards
922	Q07108	CD69_HUMAN	CD69	CD69 Molecule	GeneCards
923	P16035	TIMP2_HUMAN	TIMP2	TIMP Metallopeptidase Inhibitor 2	GeneCards
924	P02763	A1AG1_HUMAN	ORM1	Orosomucoid 1	GeneCards
925	P56524	HDAC4_HUMAN	HDAC4	Histone Deacetylase 4	GeneCards
926	P16144	ITB4_HUMAN	ITGB4	Integrin Subunit Beta 4	GeneCards
927	Q04759	KPCT_HUMAN	PRKCQ	Protein Kinase C Theta	GeneCards
928	P29992	GNA11_HUMAN	GNA11	G Protein Subunit Alpha 11	GeneCards
929	P20936	RASA1_HUMAN	RASA1	RAS P21 Protein Activator 1	GeneCards
930	O75762	TRPA1_HUMAN	TRPA1	Transient Receptor Potential Cation Channel Subfamily A Member 1	GeneCards
931	P41240	CSK_HUMAN	CSK	C-Terminal Src Kinase	GeneCards
932	P19419	ELK1_HUMAN	ELK1	ETS Transcription Factor ELK1	GeneCards
933	O15524	SOCS1_HUMAN	SOCS1	Suppressor Of Cytokine Signaling 1	GeneCards
934	Q16647	PTGIS_HUMAN	PTGIS	Prostaglandin I2 Synthase	GeneCards
935	O14543	SOCS3_HUMAN	SOCS3	Suppressor Of Cytokine Signaling 3	GeneCards
936	P15514	AREG_HUMAN	AREG	Amphiregulin	GeneCards
937	P12314	FCGR1_HUMAN	FCGR1A	Fc Gamma Receptor Ia	GeneCards
938	P20061	TCO1_HUMAN	TCN1	Transcobalamin 1	GeneCards
939	P15088	CBPA3_HUMAN	CPA3	Carboxypeptidase A3	GeneCards
940	O75475	PSIP1_HUMAN	PSIP1	PC4 And SRSF1 Interacting Protein 1	GeneCards
941	Q15286	RAB35_HUMAN	RAB35	RAB35, Member RAS Oncogene Family	GeneCards, NCBI Gene
942	Q9UHI5	LAT2_HUMAN	SLC7A8	Solute Carrier Family 7 Member 8	GeneCards
943	O95866	G6B_HUMAN	MPIG6B	Megakaryocyte And Platelet Inhibitory Receptor G6b	GeneCards
944	O00186	STXB3_HUMAN	STXBP3	Syntaxin Binding Protein 3	GeneCards
945	Q96E93	KLRG1_HUMAN	KLRG1	Killer Cell Lectin Like Receptor G1	GeneCards
946	Q16633	OBF1_HUMAN	POU2AF1	POU Class 2 Homeobox Associating Factor 1	GeneCards
947	Q6DN72	FCRL6_HUMAN	FCRL6	Fc Receptor Like 6	GeneCards
948	Q9BXI6	TB10A_HUMAN	TBC1D10A	TBC1 Domain Family Member 10A	GeneCards, NCBI Gene
949	Q15057	ACAP2_HUMAN	ACAP2	ArfGAP With Coiled-Coil, Ankyrin Repeat And PH Domains 2	GeneCards, NCBI Gene
950	Q6AI14	SL9A4_HUMAN	SLC9A4	Solute Carrier Family 9 Member A4	GeneCards
951	Q99259	DCE1_HUMAN	GAD1	Glutamate Decarboxylase 1	GeneCards
952	P19440	GGT1_HUMAN	GGT1	Gamma-Glutamyltransferase 1	GeneCards
953	P11597	CETP_HUMAN	CETP	Cholesteryl Ester Transfer Protein	GeneCards
954	P48506	GSH1_HUMAN	GCLC	Glutamate-Cysteine Ligase Catalytic Subunit	GeneCards
955	O95259	KCNH1_HUMAN	KCNH1	Potassium Voltage-Gated Channel Subfamily H Member 1	GeneCards
956	P07814	SYEP_HUMAN	EPRS1	Glutamyl-Prolyl-TRNA Synthetase 1	GeneCards
957	P41180	CASR_HUMAN	CASR	Calcium Sensing Receptor	GeneCards
958	Q92887	MRP2_HUMAN	ABCC2	ATP Binding Cassette Subfamily C Member 2	GeneCards
959	Q04609	FOLH1_HUMAN	FOLH1	Folate Hydrolase 1	GeneCards
960	P69891	HBG1_HUMAN	HBG1	Hemoglobin Subunit Gamma 1	GeneCards
961	P49326	FMO5_HUMAN	FMO5	Flavin Containing Dimethylaniline Monoxygenase 5	GeneCards
962	P04626	ERBB2_HUMAN	ERBB2	Erb-B2 Receptor Tyrosine Kinase 2	GeneCards
963	Q02763	TIE2_HUMAN	TEK	TEK Receptor Tyrosine Kinase	GeneCards
964	P00734	THRB_HUMAN	F2	Coagulation Factor II, Thrombin	GeneCards
965	P67775	PP2AA_HUMAN	PPP2CA	Protein Phosphatase 2 Catalytic Subunit Alpha	GeneCards
966	P23443	KS6B1_HUMAN	RPS6KB1	Ribosomal Protein S6 Kinase B1	GeneCards
967	P02649	APOE_HUMAN	APOE	Apolipoprotein E	GeneCards
968	P10826	RARB_HUMAN	RARB	Retinoic Acid Receptor Beta	GeneCards
969	P42892	ECE1_HUMAN	ECE1	Endothelin Converting Enzyme 1	GeneCards
970	Q92731	ESR2_HUMAN	ESR2	Estrogen Receptor 2	GeneCards
971	P00797	RENI_HUMAN	REN	Renin	GeneCards
972	P02730	B3AT_HUMAN	SLC4A1	Solute Carrier Family 4 Member 1 (Diego Blood Group)	GeneCards
973	Q9NYK1	TLR7_HUMAN	TLR7	Toll Like Receptor 7	GeneCards, NCBI Gene
974	P21918	DRD5_HUMAN	DRD5	Dopamine Receptor D5	GeneCards
975	P20701	ITAL_HUMAN	ITGAL	Integrin Subunit Alpha L	GeneCards
976	P40424	PBX1_HUMAN	PBX1	PBX Homeobox 1	GeneCards
977	P55055	NR1H2_HUMAN	NR1H2	Nuclear Receptor Subfamily 1 Group H Member 2	GeneCards
978	P21796	VDAC1_HUMAN	VDAC1	Voltage Dependent Anion Channel 1	GeneCards
979	Q12904	AIMP1_HUMAN	AIMP1	Aminoacyl TRNA Synthetase Complex Interacting Multifunctional Protein 1	GeneCards
980	P23634	AT2B4_HUMAN	ATP2B4	ATPase Plasma Membrane Ca2+ Transporting 4	GeneCards
981	P51813	BMX_HUMAN	BMX	BMX Non-Receptor Tyrosine Kinase	GeneCards
982	Q16602	CALRL_HUMAN	CALCRL	Calcitonin Receptor Like Receptor	GeneCards
983	P23528	COF1_HUMAN	CFL1	Cofilin 1	GeneCards
984	O75116	ROCK2_HUMAN	ROCK2	Rho Associated Coiled-Coil Containing Protein Kinase 2	GeneCards
985	P41586	PACR_HUMAN	ADCYAP1R1	ADCYAP Receptor Type I	GeneCards
986	P01241	SOMA_HUMAN	GH1	Growth Hormone 1	GeneCards
987	Q07343	PDE4B_HUMAN	PDE4B	Phosphodiesterase 4B	GeneCards
988	P32418	NAC1_HUMAN	SLC8A1	Solute Carrier Family 8 Member A1	GeneCards
989	Q15583	TGIF1_HUMAN	TGIF1	TGFB Induced Factor Homeobox 1	GeneCards
990	O14974	MYPT1_HUMAN	PPP1R12A	Protein Phosphatase 1 Regulatory Subunit 12A	GeneCards
991	P42681	TXK_HUMAN	TXK	TXK Tyrosine Kinase	GeneCards
992	Q15722	LT4R1_HUMAN	LTB4R	Leukotriene B4 Receptor	GeneCards
993	P26045	PTN3_HUMAN	PTPN3	Protein Tyrosine Phosphatase Non-Receptor Type 3	GeneCards
994	Q9UBX7	KLK11_HUMAN	KLK11	Kallikrein Related Peptidase 11	GeneCards
995	O43193	MTLR_HUMAN	MLNR	Motilin Receptor	GeneCards
996	Q15181	IPYR_HUMAN	PPA1	Inorganic Pyrophosphatase 1	GeneCards
997	P48995	TRPC1_HUMAN	TRPC1	Transient Receptor Potential Cation Channel Subfamily C Member 1	GeneCards
998	P01286	SLIB_HUMAN	GHRH	Growth Hormone Releasing Hormone	GeneCards
999	Q8N149	LIRA2_HUMAN	LILRA2	Leukocyte Immunoglobulin Like Receptor A2	GeneCards, NCBI Gene
1000	Q08708	CLM6_HUMAN	CD300C	CD300c Molecule	GeneCards
1001	Q9UQ07	MOK_HUMAN	MOK	MOK Protein Kinase	GeneCards
1002	O75022	LIRB3_HUMAN	LILRB3	Leukocyte Immunoglobulin Like Receptor B3	GeneCards, NCBI Gene
1003	P47992	XCL1_HUMAN	XCL1	X-C Motif Chemokine Ligand 1	GeneCards
1004	Q9HCS2	CP4FC_HUMAN	CYP4F12	Cytochrome P450 Family 4 Subfamily F Member 12	GeneCards
1005	P01037	CYTN_HUMAN	CST1	Cystatin SN	GeneCards
1006	Q5JUW0	KRBX4_HUMAN	KRBOX4	KRAB Box Domain Containing 4	GeneCards
1007	Q14586	ZN267_HUMAN	ZNF267	Zinc Finger Protein 267	GeneCards
1008	P25445	TNR6_HUMAN	FAS	Fas Cell Surface Death Receptor	GeneCards
1009	P05129	KPCG_HUMAN	PRKCG	Protein Kinase C Gamma	GeneCards
1010	P43403	ZAP70_HUMAN	ZAP70	Zeta Chain Of T Cell Receptor Associated Protein Kinase 70	GeneCards
1011	O95831	AIFM1_HUMAN	AIFM1	Apoptosis Inducing Factor Mitochondria Associated 1	GeneCards
1012	P23769	GATA2_HUMAN	GATA2	GATA Binding Protein 2	GeneCards
1013	P08238	HS90B_HUMAN	HSP90AB1	Heat Shock Protein 90 Alpha Family Class B Member 1	GeneCards
1014	P16455	MGMT_HUMAN	MGMT	O-6-Methylguanine-DNA Methyltransferase	GeneCards
1015	P42229	STA5A_HUMAN	STAT5A	Signal Transducer And Activator Of Transcription 5A	GeneCards
1016	Q9Y6K9	NEMO_HUMAN	IKBKG	Inhibitor Of Nuclear Factor Kappa B Kinase Regulatory Subunit Gamma	GeneCards
1017	Q99062	CSF3R_HUMAN	CSF3R	Colony Stimulating Factor 3 Receptor	GeneCards
1018	P29320	EPHA3_HUMAN	EPHA3	EPH Receptor A3	GeneCards
1019	P00740	FA9_HUMAN	F9	Coagulation Factor IX	GeneCards
1020	O15520	FGF10_HUMAN	FGF10	Fibroblast Growth Factor 10	GeneCards
1021	Q14353	GAMT_HUMAN	GAMT	Guanidinoacetate N-Methyltransferase	GeneCards
1022	P41594	GRM5_HUMAN	GRM5	Glutamate Metabotropic Receptor 5	GeneCards
1023	O60331	PI51C_HUMAN	PIP5K1C	Phosphatidylinositol-4-Phosphate 5-Kinase Type 1 Gamma	GeneCards
1024	P18206	VINC_HUMAN	VCL	Vinculin	GeneCards
1025	P47900	P2RY1_HUMAN	P2RY1	Purinergic Receptor P2Y1	GeneCards
1026	Q99720	SGMR1_HUMAN	SIGMAR1	Sigma Non-Opioid Intracellular Receptor 1	GeneCards
1027	O14497	ARI1A_HUMAN	ARID1A	AT-Rich Interaction Domain 1A	GeneCards
1028	P32238	CCKAR_HUMAN	CCKAR	Cholecystokinin A Receptor	GeneCards
1029	Q9BXN2	CLC7A_HUMAN	CLEC7A	C-Type Lectin Domain Containing 7A	GeneCards
1030	P36551	HEM6_HUMAN	CPOX	Coproporphyrinogen Oxidase	GeneCards
1031	P14770	GPIX_HUMAN	GP9	Glycoprotein IX Platelet	GeneCards
1032	P25092	GUC2C_HUMAN	GUCY2C	Guanylate Cyclase 2C	GeneCards
1033	O95263	PDE8B_HUMAN	PDE8B	Phosphodiesterase 8B	GeneCards
1034	Q13237	KGP2_HUMAN	PRKG2	Protein Kinase CGMP-Dependent 2	GeneCards
1035	P08185	CBG_HUMAN	SERPINA6	Serpin Family A Member 6	GeneCards
1036	P42684	ABL2_HUMAN	ABL2	ABL Proto-Oncogene 2, Non-Receptor Tyrosine Kinase	GeneCards
1037	Q8WVQ1	CANT1_HUMAN	CANT1	Calcium Activated Nucleotidase 1	GeneCards
1038	P11279	LAMP1_HUMAN	LAMP1	Lysosomal Associated Membrane Protein 1	GeneCards
1039	P40261	NNMT_HUMAN	NNMT	Nicotinamide N-Methyltransferase	GeneCards
1040	O60313	OPA1_HUMAN	OPA1	OPA1 Mitochondrial Dynamin Like GTPase	GeneCards
1041	Q9BTU6	P4K2A_HUMAN	PI4K2A	Phosphatidylinositol 4-Kinase Type 2 Alpha	GeneCards
1042	Q03405	UPAR_HUMAN	PLAUR	Plasminogen Activator, Urokinase Receptor	GeneCards
1043	Q99500	S1PR3_HUMAN	S1PR3	Sphingosine-1-Phosphate Receptor 3	GeneCards
1044	Q01995	TAGL_HUMAN	TAGLN	Transgelin	GeneCards
1045	Q70J99	UN13D_HUMAN	UNC13D	Unc-13 Homolog D	GeneCards
1046	P22692	IBP4_HUMAN	IGFBP4	Insulin Like Growth Factor Binding Protein 4	GeneCards
1047	Q96CV9	OPTN_HUMAN	OPTN	Optineurin	GeneCards
1048	Q06203	PUR1_HUMAN	PPAT	Phosphoribosyl Pyrophosphate Amidotransferase	GeneCards
1049	Q9H0E2	TOLIP_HUMAN	TOLLIP	Toll Interacting Protein	GeneCards
1050	P60903	S10AA_HUMAN	S100A10	S100 Calcium Binding Protein A10	GeneCards
1051	O94979	SC31A_HUMAN	SEC31A	SEC31 Homolog A, COPII Coat Complex Component	GeneCards
1052	Q9ULU8	CAPS1_HUMAN	CADPS	Calcium Dependent Secretion Activator	GeneCards
1053	P41146	OPRX_HUMAN	OPRL1	Opioid Related Nociceptin Receptor 1	GeneCards
1054	Q9NYZ4	SIGL8_HUMAN	SIGLEC8	Sialic Acid Binding Ig Like Lectin 8	GeneCards
1055	Q9UPR5	NAC2_HUMAN	SLC8A2	Solute Carrier Family 8 Member A2	GeneCards
1056	Q9HCF6	TRPM3_HUMAN	TRPM3	Transient Receptor Potential Cation Channel Subfamily M Member 3	GeneCards
1057	Q15726	KISS1_HUMAN	KISS1	KiSS-1 Metastasis Suppressor	GeneCards
1058	P06454	PTMA_HUMAN	PTMA	Prothymosin Alpha	GeneCards
1059	Q9UQC9	CLCA2_HUMAN	CLCA2	Chloride Channel Accessory 2	GeneCards
1060	P33241	LSP1_HUMAN	LSP1	Lymphocyte Specific Protein 1	GeneCards, OMIM
1061	Q13201	MMRN1_HUMAN	MMRN1	Multimerin 1	GeneCards
1062	P50391	NPY4R_HUMAN	NPY4R	Neuropeptide Y Receptor Y4	GeneCards
1063	O95980	RECK_HUMAN	RECK	Reversion Inducing Cysteine Rich Protein With Kazal Motifs	GeneCards
1064	O43194	GPR39_HUMAN	GPR39	G Protein-Coupled Receptor 39	GeneCards
1065	Q8TDS5	OXER1_HUMAN	OXER1	Oxoeicosanoid Receptor 1	GeneCards
1066	Q96HC4	PDLI5_HUMAN	PDLIM5	PDZ And LIM Domain 5	GeneCards
1067	Q9UBM1	PEMT_HUMAN	PEMT	Phosphatidylethanolamine N-Methyltransferase	GeneCards
1068	Q8TCG2	P4K2B_HUMAN	PI4K2B	Phosphatidylinositol 4-Kinase Type 2 Beta	GeneCards
1069	Q9BXF6	RFIP5_HUMAN	RAB11FIP5	RAB11 Family Interacting Protein 5	GeneCards
1070	P31151	S10A7_HUMAN	S100A7	S100 Calcium Binding Protein A7	GeneCards
1071	O95399	UTS2_HUMAN	UTS2	Urotensin 2	GeneCards
1072	O15240	VGF_HUMAN	VGF	VGF Nerve Growth Factor Inducible	GeneCards
1073	Q9H0X9	OSBL5_HUMAN	OSBPL5	Oxysterol Binding Protein Like 5	GeneCards
1074	Q8N138	ORML3_HUMAN	ORMDL3	ORMDL Sphingolipid Biosynthesis Regulator 3	GeneCards
1075	Q9BZF1	OSBL8_HUMAN	OSBPL8	Oxysterol Binding Protein Like 8	GeneCards
1076	Q15493	RGN_HUMAN	RGN	Regucalcin	GeneCards, NCBI Gene
1077	Q8IU54	IFNL1_HUMAN	IFNL1	Interferon Lambda 1	GeneCards, NCBI Gene
1078	O60658	PDE8A_HUMAN	PDE8A	Phosphodiesterase 8A	GeneCards
1079	Q8TF72	SHRM3_HUMAN	SHROOM3	Shroom Family Member 3	GeneCards
1080	Q9ULY5	CLC4E_HUMAN	CLEC4E	C-Type Lectin Domain Family 4 Member E	GeneCards
1081	P47874	OMP_HUMAN	OMP	Olfactory Marker Protein	GeneCards
1082	Q86YS3	RFIP4_HUMAN	RAB11FIP4	RAB11 Family Interacting Protein 4	GeneCards
1083	P25089	FPR3_HUMAN	FPR3	Formyl Peptide Receptor 3	GeneCards
1084	Q8TAX9	GSDMB_HUMAN	GSDMB	Gasdermin B	GeneCards
1085	Q8TDS7	MRGRD_HUMAN	MRGPRD	MAS Related GPR Family Member D	GeneCards
1086	Q7Z444	RASE_HUMAN	ERAS	ES Cell Expressed Ras	GeneCards
1087	Q14790	CASP8_HUMAN	CASP8	Caspase 8	GeneCards
1088	Q07812	BAX_HUMAN	BAX	BCL2 Associated X, Apoptosis Regulator	GeneCards
1089	P10415	BCL2_HUMAN	BCL2	BCL2 Apoptosis Regulator	GeneCards
1090	Q13698	CAC1S_HUMAN	CACNA1S	Calcium Voltage-Gated Channel Subunit Alpha1 S	GeneCards
1091	P00390	GSHR_HUMAN	GSR	Glutathione-Disulfide Reductase	GeneCards
1092	Q92830	KAT2A_HUMAN	KAT2A	Lysine Acetyltransferase 2A	GeneCards
1093	P05230	FGF1_HUMAN	FGF1	Fibroblast Growth Factor 1	GeneCards
1094	Q13541	4EBP1_HUMAN	EIF4EBP1	Eukaryotic Translation Initiation Factor 4E Binding Protein 1	GeneCards
1095	O14744	ANM5_HUMAN	PRMT5	Protein Arginine Methyltransferase 5	GeneCards
1096	Q9Y6L6	SO1B1_HUMAN	SLCO1B1	Solute Carrier Organic Anion Transporter Family Member 1B1	GeneCards
1097	P32927	IL3RB_HUMAN	CSF2RB	Colony Stimulating Factor 2 Receptor Subunit Beta	GeneCards
1098	P21266	GSTM3_HUMAN	GSTM3	Glutathione S-Transferase Mu 3	GeneCards
1099	Q01968	OCRL_HUMAN	OCRL	OCRL Inositol Polyphosphate-5-Phosphatase	GeneCards
1100	P18440	ARY1_HUMAN	NAT1	N-Acetyltransferase 1	GeneCards
1101	P11245	ARY2_HUMAN	NAT2	N-Acetyltransferase 2	GeneCards
1102	P62330	ARF6_HUMAN	ARF6	ARF GTPase 6	GeneCards
1103	P49765	VEGFB_HUMAN	VEGFB	Vascular Endothelial Growth Factor B	GeneCards
1104	O94956	SO2B1_HUMAN	SLCO2B1	Solute Carrier Organic Anion Transporter Family Member 2B1	GeneCards
1105	Q01638	ILRL1_HUMAN	IL1RL1	Interleukin 1 Receptor Like 1	GeneCards
1106	Q99584	S10AD_HUMAN	S100A13	S100 Calcium Binding Protein A13	GeneCards
1107	P32971	TNFL8_HUMAN	TNFSF8	TNF Superfamily Member 8	GeneCards
1108	P54105	ICLN_HUMAN	CLNS1A	Chloride Nucleotide-Sensitive Channel 1A	GeneCards
1109	Q9P2X3	IMPCT_HUMAN	IMPACT	Impact RWD Domain Protein	GeneCards
1110	P42345	MTOR_HUMAN	MTOR	Mechanistic Target Of Rapamycin Kinase	GeneCards
1111	P16615	AT2A2_HUMAN	ATP2A2	ATPase Sarcoplasmic/Endoplasmic Reticulum Ca2+ Transporting 2	GeneCards
1112	P00367	DHE3_HUMAN	GLUD1	Glutamate Dehydrogenase 1	GeneCards
1113	P43681	ACHA4_HUMAN	CHRNA4	Cholinergic Receptor Nicotinic Alpha 4 Subunit	GeneCards
1114	O94925	GLSK_HUMAN	GLS	Glutaminase	GeneCards
1115	Q13002	GRIK2_HUMAN	GRIK2	Glutamate Ionotropic Receptor Kainate Type Subunit 2	GeneCards
1116	Q9BQB6	VKOR1_HUMAN	VKORC1	Vitamin K Epoxide Reductase Complex Subunit 1	GeneCards
1117	P27708	PYR1_HUMAN	CAD	Carbamoyl-Phosphate Synthetase 2, Aspartate Transcarbamylase, And Dihydroorotase	GeneCards
1118	P23141	EST1_HUMAN	CES1	Carboxylesterase 1	GeneCards
1119	P04181	OAT_HUMAN	OAT	Ornithine Aminotransferase	GeneCards
1120	O95342	ABCBB_HUMAN	ABCB11	ATP Binding Cassette Subfamily B Member 11	GeneCards
1121	P00352	AL1A1_HUMAN	ALDH1A1	Aldehyde Dehydrogenase 1 Family Member A1	GeneCards
1122	Q01814	AT2B2_HUMAN	ATP2B2	ATPase Plasma Membrane Ca2+ Transporting 2	GeneCards
1123	P10632	CP2C8_HUMAN	CYP2C8	Cytochrome P450 Family 2 Subfamily C Member 8	GeneCards
1124	Q06210	GFPT1_HUMAN	GFPT1	Glutamine--Fructose-6-Phosphate Transaminase 1	GeneCards
1125	P00505	AATM_HUMAN	GOT2	Glutamic-Oxaloacetic Transaminase 2	GeneCards
1126	P08243	ASNS_HUMAN	ASNS	Asparagine Synthetase (Glutamine-Hydrolyzing)	GeneCards
1127	P02708	ACHA_HUMAN	CHRNA1	Cholinergic Receptor Nicotinic Alpha 1 Subunit	GeneCards
1128	Q9Y617	SERC_HUMAN	PSAT1	Phosphoserine Aminotransferase 1	GeneCards
1129	P21673	SAT1_HUMAN	SAT1	Spermidine/Spermine N1-Acetyltransferase 1	GeneCards
1130	P80404	GABT_HUMAN	ABAT	4-Aminobutyrate Aminotransferase	GeneCards
1131	P54886	P5CS_HUMAN	ALDH18A1	Aldehyde Dehydrogenase 18 Family Member A1	GeneCards
1132	P20020	AT2B1_HUMAN	ATP2B1	ATPase Plasma Membrane Ca2+ Transporting 1	GeneCards
1133	P32297	ACHA3_HUMAN	CHRNA3	Cholinergic Receptor Nicotinic Alpha 3 Subunit	GeneCards
1134	P11230	ACHB_HUMAN	CHRNB1	Cholinergic Receptor Nicotinic Beta 1 Subunit	GeneCards
1135	P17812	PYRG1_HUMAN	CTPS1	CTP Synthase 1	GeneCards
1136	P05181	CP2E1_HUMAN	CYP2E1	Cytochrome P450 Family 2 Subfamily E Member 1	GeneCards
1137	P17174	AATC_HUMAN	GOT1	Glutamic-Oxaloacetic Transaminase 1	GeneCards
1138	Q8TD30	ALAT2_HUMAN	GPT2	Glutamic--Pyruvic Transaminase 2	GeneCards
1139	O75164	KDM4A_HUMAN	KDM4A	Lysine Demethylase 4A	GeneCards
1140	P30038	AL4A1_HUMAN	ALDH4A1	Aldehyde Dehydrogenase 4 Family Member A1	GeneCards
1141	Q92934	BAD_HUMAN	BAD	BCL2 Associated Agonist Of Cell Death	GeneCards
1142	P54687	BCAT1_HUMAN	BCAT1	Branched Chain Amino Acid Transaminase 1	GeneCards
1143	O15382	BCAT2_HUMAN	BCAT2	Branched Chain Amino Acid Transaminase 2	GeneCards
1144	Q9Y698	CCG2_HUMAN	CACNG2	Calcium Voltage-Gated Channel Auxiliary Subunit Gamma 2	GeneCards
1145	P30926	ACHB4_HUMAN	CHRNB4	Cholinergic Receptor Nicotinic Beta 4 Subunit	GeneCards
1146	Q05329	DCE2_HUMAN	GAD2	Glutamate Decarboxylase 2	GeneCards
1147	O75496	GEMI_HUMAN	GMNN	Geminin DNA Replication Inhibitor	GeneCards
1148	P42858	HD_HUMAN	HTT	Huntingtin	GeneCards
1149	Q8N122	RPTOR_HUMAN	RPTOR	Regulatory Associated Protein Of MTOR Complex 1	GeneCards
1150	P07197	NFM_HUMAN	NEFM	Neurofilament Medium Chain	GeneCards
1151	Q9UDR5	AASS_HUMAN	AASS	Aminoadipate-Semialdehyde Synthase	GeneCards
1152	Q9NX09	DDIT4_HUMAN	DDIT4	DNA Damage Inducible Transcript 4	GeneCards
1153	Q5JPH6	SYEM_HUMAN	EARS2	Glutamyl-TRNA Synthetase 2, Mitochondrial	GeneCards
1154	P24298	ALAT1_HUMAN	GPT	Glutamic--Pyruvic Transaminase	GeneCards
1155	Q16099	GRIK4_HUMAN	GRIK4	Glutamate Ionotropic Receptor Kainate Type Subunit 4	GeneCards
1156	O75469	NR1I2_HUMAN	NR1I2	Nuclear Receptor Subfamily 1 Group I Member 2	GeneCards
1157	Q14032	BAAT_HUMAN	BAAT	Bile Acid-CoA:Amino Acid N-Acyltransferase	GeneCards
1158	P10966	CD8B_HUMAN	CD8B	CD8 Subunit Beta	GeneCards
1159	Q05932	FOLC_HUMAN	FPGS	Folylpolyglutamate Synthase	GeneCards
1160	Q9UI32	GLSL_HUMAN	GLS2	Glutaminase 2	GeneCards
1161	P49448	DHE4_HUMAN	GLUD2	Glutamate Dehydrogenase 2	GeneCards
1162	Q8N159	NAGS_HUMAN	NAGS	N-Acetylglutamate Synthase	GeneCards
1163	O14841	OPLA_HUMAN	OPLAH	5-Oxoprolinase, ATP-Hydrolysing	GeneCards
1164	Q16769	QPCT_HUMAN	QPCT	Glutaminyl-Peptide Cyclotransferase	GeneCards
1165	O95954	FTCD_HUMAN	FTCD	Formimidoyltransferase Cyclodeaminase	GeneCards
1166	Q8N5Z0	AADAT_HUMAN	AADAT	Aminoadipate Aminotransferase	GeneCards
1167	Q9BYV1	AGT2_HUMAN	AGXT2	Alanine--Glyoxylate Aminotransferase 2	GeneCards
1168	Q6IA69	NADE_HUMAN	NADSYN1	NAD Synthetase 1	GeneCards
1169	Q9HAR2	AGRL3_HUMAN	ADGRL3	Adhesion G Protein-Coupled Receptor L3	GeneCards
1170	P24462	CP3A7_HUMAN	CYP3A7	Cytochrome P450 Family 3 Subfamily A Member 7	GeneCards
1171	Q9UJ14	GGT7_HUMAN	GGT7	Gamma-Glutamyltransferase 7	GeneCards
1172	P19652	A1AG2_HUMAN	ORM2	Orosomucoid 2	GeneCards
1173	O94808	GFPT2_HUMAN	GFPT2	Glutamine-Fructose-6-Phosphate Transaminase 2	GeneCards
1174	P36269	GGT5_HUMAN	GGT5	Gamma-Glutamyltransferase 5	GeneCards
1175	Q9NRF8	PYRG2_HUMAN	CTPS2	CTP Synthase 2	GeneCards
1176	Q86WN1	FCSD1_HUMAN	FCHSD1	FCH And Double SH3 Domains 1	GeneCards
1177	Q6P531	GGT6_HUMAN	GGT6	Gamma-Glutamyltransferase 6	GeneCards
1178	P59538	T2R31_HUMAN	TAS2R31	Taste 2 Receptor Member 31	GeneCards, OMIM
1179	Q9NYW0	T2R10_HUMAN	TAS2R10	Taste 2 Receptor Member 10	GeneCards, OMIM
1180	P13598	ICAM2_HUMAN	ICAM2	Intercellular Adhesion Molecule 2	GeneCards
1181	P16233	LIPP_HUMAN	PNLIP	Pancreatic Lipase	GeneCards
1182	Q15848	ADIPO_HUMAN	ADIPOQ	Adiponectin, C1Q And Collagen Domain Containing	GeneCards
1183	P01040	CYTA_HUMAN	CSTA	Cystatin A	GeneCards
1184	Q13277	STX3_HUMAN	STX3	Syntaxin 3	GeneCards
1185	Q15796	SMAD2_HUMAN	SMAD2	SMAD Family Member 2	GeneCards
1186	Q9UHF0	TKNK_HUMAN	TAC3	Tachykinin Precursor 3	GeneCards
1187	Q96D96	HVCN1_HUMAN	HVCN1	Hydrogen Voltage Gated Channel 1	GeneCards, NCBI Gene
1188	Q9UBI9	HDC_HUMAN	HECA	Hdc Homolog, Cell Cycle Regulator	GeneCards
1189	Q15910	EZH2_HUMAN	EZH2	Enhancer Of Zeste 2 Polycomb Repressive Complex 2 Subunit	GeneCards
1190	P08514	ITA2B_HUMAN	ITGA2B	Integrin Subunit Alpha 2b	GeneCards
1191	P22309	UD11_HUMAN	UGT1A1	UDP Glucuronosyltransferase Family 1 Member A1	GeneCards
1192	P38936	CDN1A_HUMAN	CDKN1A	Cyclin Dependent Kinase Inhibitor 1A	GeneCards
1193	Q05193	DYN1_HUMAN	DNM1	Dynamin 1	GeneCards
1194	Q9UKV0	HDAC9_HUMAN	HDAC9	Histone Deacetylase 9	GeneCards
1195	Q07817	B2CL1_HUMAN	BCL2L1	BCL2 Like 1	GeneCards
1196	P27487	DPP4_HUMAN	DPP4	Dipeptidyl Peptidase 4	GeneCards
1197	P51787	KCNQ1_HUMAN	KCNQ1	Potassium Voltage-Gated Channel Subfamily Q Member 1	GeneCards
1198	P45985	MP2K4_HUMAN	MAP2K4	Mitogen-Activated Protein Kinase Kinase 4	GeneCards
1199	P40692	MLH1_HUMAN	MLH1	MutL Homolog 1	GeneCards
1200	O00141	SGK1_HUMAN	SGK1	Serum/Glucocorticoid Regulated Kinase 1	GeneCards
1201	P67870	CSK2B_HUMAN	CSNK2B	Casein Kinase 2 Beta	GeneCards
1202	P00374	DYR_HUMAN	DHFR	Dihydrofolate Reductase	GeneCards
1203	P48023	TNFL6_HUMAN	FASLG	Fas Ligand	GeneCards
1204	P05019	IGF1_HUMAN	IGF1	Insulin Like Growth Factor 1	GeneCards
1205	Q92831	KAT2B_HUMAN	KAT2B	Lysine Acetyltransferase 2B	GeneCards
1206	P46734	MP2K3_HUMAN	MAP2K3	Mitogen-Activated Protein Kinase Kinase 3	GeneCards
1207	P14174	MIF_HUMAN	MIF	Macrophage Migration Inhibitory Factor	GeneCards
1208	O14786	NRP1_HUMAN	NRP1	Neuropilin 1	GeneCards
1209	P24557	THAS_HUMAN	TBXAS1	Thromboxane A Synthase 1	GeneCards
1210	P07766	CD3E_HUMAN	CD3E	CD3 Epsilon Subunit Of T-Cell Receptor Complex	GeneCards
1211	Q9UBK2	PRGC1_HUMAN	PPARGC1A	PPARG Coactivator 1 Alpha	GeneCards
1212	P21579	SYT1_HUMAN	SYT1	Synaptotagmin 1	GeneCards
1213	Q09428	ABCC8_HUMAN	ABCC8	ATP Binding Cassette Subfamily C Member 8	GeneCards
1214	P13686	PPA5_HUMAN	ACP5	Acid Phosphatase 5, Tartrate Resistant	GeneCards
1215	P17301	ITA2_HUMAN	ITGA2	Integrin Subunit Alpha 2	GeneCards
1216	Q14654	KCJ11_HUMAN	KCNJ11	Potassium Inwardly Rectifying Channel Subfamily J Member 11	GeneCards
1217	Q92633	LPAR1_HUMAN	LPAR1	Lysophosphatidic Acid Receptor 1	GeneCards
1218	O15438	MRP3_HUMAN	ABCC3	ATP Binding Cassette Subfamily C Member 3	GeneCards
1219	P31150	GDIA_HUMAN	GDI1	GDP Dissociation Inhibitor 1	GeneCards
1220	Q14416	GRM2_HUMAN	GRM2	Glutamate Metabotropic Receptor 2	GeneCards
1221	Q14832	GRM3_HUMAN	GRM3	Glutamate Metabotropic Receptor 3	GeneCards
1222	P00738	HPT_HUMAN	HP	Haptoglobin	GeneCards
1223	Q96PU5	NED4L_HUMAN	NEDD4L	NEDD4 Like E3 Ubiquitin Protein Ligase	GeneCards
1224	P14410	SUIS_HUMAN	SI	Sucrase-Isomaltase	GeneCards
1225	Q16611	BAK_HUMAN	BAK1	BCL2 Antagonist/Killer 1	GeneCards
1226	P29400	CO4A5_HUMAN	COL4A5	Collagen Type IV Alpha 5 Chain	GeneCards
1227	P56199	ITA1_HUMAN	ITGA1	Integrin Subunit Alpha 1	GeneCards
1228	P26010	ITB7_HUMAN	ITGB7	Integrin Subunit Beta 7	GeneCards
1229	P24844	MYL9_HUMAN	MYL9	Myosin Light Chain 9	GeneCards
1230	O60462	NRP2_HUMAN	NRP2	Neuropilin 2	GeneCards
1231	P55058	PLTP_HUMAN	PLTP	Phospholipid Transfer Protein	GeneCards
1232	Q9NPD5	SO1B3_HUMAN	SLCO1B3	Solute Carrier Organic Anion Transporter Family Member 1B3	GeneCards
1233	P35226	BMI1_HUMAN	BMI1	BMI1 Proto-Oncogene, Polycomb Ring Finger	GeneCards
1234	Q9UQ84	EXO1_HUMAN	EXO1	Exonuclease 1	GeneCards
1235	P45880	VDAC2_HUMAN	VDAC2	Voltage Dependent Anion Channel 2	GeneCards
1236	P04921	GLPC_HUMAN	GYPC	Glycophorin C (Gerbich Blood Group)	GeneCards
1237	P34932	HSP74_HUMAN	HSPA4	Heat Shock Protein Family A (Hsp70) Member 4	GeneCards
1238	Q9Y6J6	KCNE2_HUMAN	KCNE2	Potassium Voltage-Gated Channel Subfamily E Regulatory Subunit 2	GeneCards
1239	P43686	PRS6B_HUMAN	PSMC4	Proteasome 26S Subunit, ATPase 4	GeneCards
1240	Q14973	NTCP_HUMAN	SLC10A1	Solute Carrier Family 10 Member 1	GeneCards
1241	P32942	ICAM3_HUMAN	ICAM3	Intercellular Adhesion Molecule 3	GeneCards
1242	P22079	PERL_HUMAN	LPO	Lactoperoxidase	GeneCards
1243	Q9NPC1	LT4R2_HUMAN	LTB4R2	Leukotriene B4 Receptor 2	GeneCards
1244	Q9H2G2	SLK_HUMAN	SLK	STE20 Like Kinase	GeneCards
1245	Q92973	TNPO1_HUMAN	TNPO1	Transportin 1	GeneCards
1246	P54855	UDB15_HUMAN	UGT2B15	UDP Glucuronosyltransferase Family 2 Member B15	GeneCards
1247	O43516	WIPF1_HUMAN	WIPF1	WAS/WASL Interacting Protein Family Member 1	GeneCards, OMIM
1248	O14735	CDIPT_HUMAN	CDIPT	CDP-Diacylglycerol--Inositol 3-Phosphatidyltransferase	GeneCards
1249	Q14847	LASP1_HUMAN	LASP1	LIM And SH3 Protein 1	GeneCards, NCBI Gene
1250	P54750	PDE1A_HUMAN	PDE1A	Phosphodiesterase 1A	GeneCards
1251	P20142	PEPC_HUMAN	PGC	Progastricsin	GeneCards
1252	O14625	CXL11_HUMAN	CXCL11	C-X-C Motif Chemokine Ligand 11	GeneCards
1253	P51582	P2RY4_HUMAN	P2RY4	Pyrimidinergic Receptor P2Y4	GeneCards
1254	O60721	NCKX1_HUMAN	SLC24A1	Solute Carrier Family 24 Member 1	GeneCards
1255	Q14746	COG2_HUMAN	COG2	Component Of Oligomeric Golgi Complex 2	GeneCards
1256	Q08477	CP4F3_HUMAN	CYP4F3	Cytochrome P450 Family 4 Subfamily F Member 3	GeneCards
1257	P35503	UD13_HUMAN	UGT1A3	UDP Glucuronosyltransferase Family 1 Member A3	GeneCards
1258	Q9HAW9	UD18_HUMAN	UGT1A8	UDP Glucuronosyltransferase Family 1 Member A8	GeneCards
1259	O15389	SIGL5_HUMAN	SIGLEC5	Sialic Acid Binding Ig Like Lectin 5	GeneCards
1260	Q5VV67	PPRC1_HUMAN	PPRC1	PPARG Related Coactivator 1	GeneCards
1261	Q99518	FMO2_HUMAN	FMO2	Flavin Containing Dimethylaniline Monoxygenase 2	GeneCards
1262	Q96LT9	RNPC3_HUMAN	RNPC3	RNA Binding Region (RNP1, RRM) Containing 3	GeneCards
1263	Q86VL8	S47A2_HUMAN	SLC47A2	Solute Carrier Family 47 Member 2	GeneCards
1264	Q96D46	NMD3_HUMAN	NMD3	NMD3 Ribosome Export Adaptor	GeneCards
1265	P04090	REL2_HUMAN	RLN2	Relaxin 2	GeneCards
1266	Q96LA9	MRGX4_HUMAN	MRGPRX4	MAS Related GPR Family Member X4	GeneCards
1267	C9J798	RAS4B_HUMAN	RASA4B	RAS P21 Protein Activator 4B	GeneCards
1268	O14757	CHK1_HUMAN	CHEK1	Checkpoint Kinase 1	GeneCards, NCBI Gene
1269	P30307	MPIP3_HUMAN	CDC25C	Cell Division Cycle 25C	GeneCards
1270	P51159	RB27A_HUMAN	RAB27A	RAB27A, Member RAS Oncogene Family	GeneCards
1271	O95136	S1PR2_HUMAN	S1PR2	Sphingosine-1-Phosphate Receptor 2	GeneCards, OMIM
1272	P00325	ADH1B_HUMAN	ADH1B	Alcohol Dehydrogenase 1B (Class I), Beta Polypeptide	GeneCards
1273	P30837	AL1B1_HUMAN	ALDH1B1	Aldehyde Dehydrogenase 1 Family Member B1	GeneCards
1274	P33681	CD80_HUMAN	CD80	CD80 Molecule	GeneCards
1275	P00326	ADH1G_HUMAN	ADH1C	Alcohol Dehydrogenase 1C (Class I), Gamma Polypeptide	GeneCards
1276	Q9P289	STK26_HUMAN	STK26	Serine/Threonine Kinase 26	GeneCards
1277	P28566	5HT1E_HUMAN	HTR1E	5-Hydroxytryptamine Receptor 1E	GeneCards
1278	Q9BZJ8	GPR61_HUMAN	GPR61	G Protein-Coupled Receptor 61	GeneCards, OMIM
1279	Q9BSE2	TMM79_HUMAN	TMEM79	Transmembrane Protein 79	GeneCards
1280	P01112	RASH_HUMAN	HRAS	HRas Proto-Oncogene, GTPase	GeneCards
1281	Q13393	PLD1_HUMAN	PLD1	Phospholipase D1	GeneCards
1282	P50148	GNAQ_HUMAN	GNAQ	G Protein Subunit Alpha Q	GeneCards
1283	P00492	HPRT_HUMAN	HPRT1	Hypoxanthine Phosphoribosyltransferase 1	GeneCards
1284	P21359	NF1_HUMAN	NF1	Neurofibromin 1	GeneCards
1285	P42338	PK3CB_HUMAN	PIK3CB	Phosphatidylinositol-4,5-Bisphosphate 3-Kinase Catalytic Subunit Beta	GeneCards
1286	P16520	GBB3_HUMAN	GNB3	G Protein Subunit Beta 3	GeneCards
1287	P25774	CATS_HUMAN	CTSS	Cathepsin S	GeneCards
1288	Q9H0K1	SIK2_HUMAN	SIK2	Salt Inducible Kinase 2	GeneCards
1289	Q9H015	S22A4_HUMAN	SLC22A4	Solute Carrier Family 22 Member 4	GeneCards
1290	Q13009	TIAM1_HUMAN	TIAM1	TIAM Rac1 Associated GEF 1	GeneCards
1291	P29353	SHC1_HUMAN	SHC1	SHC Adaptor Protein 1	GeneCards
1292	Q14624	ITIH4_HUMAN	ITIH4	Inter-Alpha-Trypsin Inhibitor Heavy Chain 4	GeneCards
1293	Q16572	VACHT_HUMAN	SLC18A3	Solute Carrier Family 18 Member A3	GeneCards
1294	P08294	SODE_HUMAN	SOD3	Superoxide Dismutase 3	GeneCards
1295	Q9BZ11	ADA33_HUMAN	ADAM33	ADAM Metallopeptidase Domain 33	GeneCards
1296	Q9NWM0	SMOX_HUMAN	SMOX	Spermine Oxidase	GeneCards
1297	O60244	MED14_HUMAN	MED14	Mediator Complex Subunit 14	GeneCards
1298	Q86VW1	S22AG_HUMAN	SLC22A16	Solute Carrier Family 22 Member 16	GeneCards
1299	Q9NZU7	CABP1_HUMAN	CABP1	Calcium Binding Protein 1	GeneCards
1300	Q9Y2T5	GPR52_HUMAN	GPR52	G Protein-Coupled Receptor 52	GeneCards
1301	Q8N4J0	CARME_HUMAN	CARNMT1	Carnosine N-Methyltransferase 1	GeneCards
1302	Q2M3C6	TM266_HUMAN	TMEM266	Transmembrane Protein 266	GeneCards
1303	P36888	FLT3_HUMAN	FLT3	Fms Related Receptor Tyrosine Kinase 3	GeneCards
1304	P04792	HSPB1_HUMAN	HSPB1	Heat Shock Protein Family B (Small) Member 1	GeneCards
1305	Q13153	PAK1_HUMAN	PAK1	P21 (RAC1) Activated Kinase 1	GeneCards
1306	Q07889	SOS1_HUMAN	SOS1	SOS Ras/Rac Guanine Nucleotide Exchange Factor 1	GeneCards
1307	P00450	CERU_HUMAN	CP	Ceruloplasmin	GeneCards
1308	O15123	ANGP2_HUMAN	ANGPT2	Angiopoietin 2	GeneCards
1309	O00519	FAAH1_HUMAN	FAAH	Fatty Acid Amide Hydrolase	GeneCards
1310	P15941	MUC1_HUMAN	MUC1	Mucin 1, Cell Surface Associated	GeneCards
1311	P04179	SODM_HUMAN	SOD2	Superoxide Dismutase 2	GeneCards
1312	P20333	TNR1B_HUMAN	TNFRSF1B	TNF Receptor Superfamily Member 1B	GeneCards
1313	P14635	CCNB1_HUMAN	CCNB1	Cyclin B1	GeneCards
1314	P08603	CFAH_HUMAN	CFH	Complement Factor H	GeneCards
1315	P09104	ENOG_HUMAN	ENO2	Enolase 2	GeneCards
1316	P08637	FCG3A_HUMAN	FCGR3A	Fc Gamma Receptor IIIa	GeneCards
1317	O43561	LAT_HUMAN	LAT	Linker For Activation Of T Cells	GeneCards
1318	P11233	RALA_HUMAN	RALA	RAS Like Proto-Oncogene A	GeneCards
1319	P28907	CD38_HUMAN	CD38	CD38 Molecule	GeneCards
1320	P07332	FES_HUMAN	FES	FES Proto-Oncogene, Tyrosine Kinase	GeneCards
1321	O00408	PDE2A_HUMAN	PDE2A	Phosphodiesterase 2A	GeneCards
1322	P61626	LYSC_HUMAN	LYZ	Lysozyme	GeneCards
1323	P32245	MC4R_HUMAN	MC4R	Melanocortin 4 Receptor	GeneCards
1324	P17858	PFKAL_HUMAN	PFKL	Phosphofructokinase, Liver Type	GeneCards
1325	Q9NR96	TLR9_HUMAN	TLR9	Toll Like Receptor 9	GeneCards
1326	P42166	LAP2A_HUMAN	TMPO	Thymopoietin	GeneCards
1327	P35414	APJ_HUMAN	APLNR	Apelin Receptor	GeneCards
1328	P11137	MTAP2_HUMAN	MAP2	Microtubule Associated Protein 2	GeneCards
1329	P51575	P2RX1_HUMAN	P2RX1	Purinergic Receptor P2X 1	GeneCards
1330	P15018	LIF_HUMAN	LIF	LIF Interleukin 6 Family Cytokine	GeneCards
1331	P08686	CP21A_HUMAN	CYP21A2	Cytochrome P450 Family 21 Subfamily A Member 2	GeneCards
1332	P23743	DGKA_HUMAN	DGKA	Diacylglycerol Kinase Alpha	GeneCards
1333	Q96RI0	PAR4_HUMAN	F2RL3	F2R Like Thrombin Or Trypsin Receptor 3	GeneCards
1334	P69892	HBG2_HUMAN	HBG2	Hemoglobin Subunit Gamma 2	GeneCards
1335	Q9BX67	JAM3_HUMAN	JAM3	Junctional Adhesion Molecule 3	GeneCards
1336	Q13094	LCP2_HUMAN	LCP2	Lymphocyte Cytosolic Protein 2	GeneCards
1337	Q12846	STX4_HUMAN	STX4	Syntaxin 4	GeneCards, OMIM
1338	P98073	ENTK_HUMAN	TMPRSS15	Transmembrane Serine Protease 15	GeneCards
1339	Q96KP4	CNDP2_HUMAN	CNDP2	Carnosine Dipeptidase 2	GeneCards
1340	P47211	GALR1_HUMAN	GALR1	Galanin Receptor 1	GeneCards
1341	Q9BVC4	LST8_HUMAN	MLST8	MTOR Associated Protein, LST8 Homolog	GeneCards
1342	Q8TC12	RDH11_HUMAN	RDH11	Retinol Dehydrogenase 11	GeneCards
1343	P45974	UBP5_HUMAN	USP5	Ubiquitin Specific Peptidase 5	GeneCards
1344	O00253	AGRP_HUMAN	AGRP	Agouti Related Neuropeptide	GeneCards
1345	P41968	MC3R_HUMAN	MC3R	Melanocortin 3 Receptor	GeneCards
1346	Q9NPG4	PCD12_HUMAN	PCDH12	Protocadherin 12	GeneCards
1347	Q92995	UBP13_HUMAN	USP13	Ubiquitin Specific Peptidase 13	GeneCards
1348	Q99102	MUC4_HUMAN	MUC4	Mucin 4, Cell Surface Associated	GeneCards
1349	Q6W4X9	MUC6_HUMAN	MUC6	Mucin 6, Oligomeric Mucus/Gel-Forming (Gene/Pseudogene)	GeneCards
1350	P03999	OPSB_HUMAN	OPN1SW	Opsin 1, Short Wave Sensitive	GeneCards
1351	P61006	RAB8A_HUMAN	RAB8A	RAB8A, Member RAS Oncogene Family	GeneCards
1352	Q9P246	STIM2_HUMAN	STIM2	Stromal Interaction Molecule 2	GeneCards
1353	Q9NZH6	IL37_HUMAN	IL37	Interleukin 37	GeneCards
1354	P49802	RGS7_HUMAN	RGS7	Regulator Of G Protein Signaling 7	GeneCards
1355	Q9NRW7	VPS45_HUMAN	VPS45	Vacuolar Protein Sorting 45 Homolog	GeneCards
1356	Q86VW2	ARHGP_HUMAN	ARHGEF25	Rho Guanine Nucleotide Exchange Factor 25	GeneCards
1357	P32856	STX2_HUMAN	STX2	Syntaxin 2	GeneCards
1358	Q86XP1	DGKH_HUMAN	DGKH	Diacylglycerol Kinase Eta	GeneCards
1359	P47736	RPGP1_HUMAN	RAP1GAP	RAP1 GTPase Activating Protein	GeneCards
1360	Q96C24	SYTL4_HUMAN	SYTL4	Synaptotagmin Like 4	GeneCards
1361	Q9H4A9	DPEP2_HUMAN	DPEP2	Dipeptidase 2	GeneCards
1362	Q96SN7	ORAI2_HUMAN	ORAI2	ORAI Calcium Release-Activated Calcium Modulator 2	GeneCards
1363	Q8NFU5	IPMK_HUMAN	IPMK	Inositol Polyphosphate Multikinase	GeneCards
1364	Q8TAX7	MUC7_HUMAN	MUC7	Mucin 7, Secreted	GeneCards, OMIM
1365	P04000	OPSR_HUMAN	OPN1LW	Opsin 1, Long Wave Sensitive	GeneCards
1366	P04001	OPSG_HUMAN	OPN1MW	Opsin 1, Medium Wave Sensitive	GeneCards
1367	P20231	TRYB2_HUMAN	TPSB2	Tryptase Beta 2	GeneCards
1368	Q9Y519	T184B_HUMAN	TMEM184B	Transmembrane Protein 184B	GeneCards
1369	Q9H1M4	DB127_HUMAN	DEFB127	Defensin Beta 127	GeneCards
1370	Q96PH6	DB118_HUMAN	DEFB118	Defensin Beta 118	GeneCards
1371	P21802	FGFR2_HUMAN	FGFR2	Fibroblast Growth Factor Receptor 2	GeneCards
1372	O14672	ADA10_HUMAN	ADAM10	ADAM Metallopeptidase Domain 10	GeneCards
1373	P11802	CDK4_HUMAN	CDK4	Cyclin Dependent Kinase 4	GeneCards
1374	Q06124	PTN11_HUMAN	PTPN11	Protein Tyrosine Phosphatase Non-Receptor Type 11	GeneCards
1375	P30556	AGTR1_HUMAN	AGTR1	Angiotensin II Receptor Type 1	GeneCards
1376	P10275	ANDR_HUMAN	AR	Androgen Receptor	GeneCards
1377	P21589	5NTD_HUMAN	NT5E	5'-Nucleotidase Ecto	GeneCards
1378	P27986	P85A_HUMAN	PIK3R1	Phosphoinositide-3-Kinase Regulatory Subunit 1	GeneCards
1379	P24941	CDK2_HUMAN	CDK2	Cyclin Dependent Kinase 2	GeneCards
1380	P07858	CATB_HUMAN	CTSB	Cathepsin B	GeneCards
1381	P25963	IKBA_HUMAN	NFKBIA	NFKB Inhibitor Alpha	GeneCards
1382	P55263	ADK_HUMAN	ADK	Adenosine Kinase	GeneCards
1383	P25025	CXCR2_HUMAN	CXCR2	C-X-C Motif Chemokine Receptor 2	GeneCards
1384	P84996	ALEX_HUMAN	GNAS	GNAS Complex Locus	GeneCards
1385	P78504	JAG1_HUMAN	JAG1	Jagged Canonical Notch Ligand 1	GeneCards
1386	Q13509	TBB3_HUMAN	TUBB3	Tubulin Beta 3 Class III	GeneCards
1387	Q13936	CAC1C_HUMAN	CACNA1C	Calcium Voltage-Gated Channel Subunit Alpha1 C	GeneCards
1388	Q13554	KCC2B_HUMAN	CAMK2B	Calcium/Calmodulin Dependent Protein Kinase II Beta	GeneCards
1389	P29120	NEC1_HUMAN	PCSK1	Proprotein Convertase Subtilisin/Kexin Type 1	GeneCards
1390	O14788	TNF11_HUMAN	TNFSF11	TNF Superfamily Member 11	GeneCards
1391	P35869	AHR_HUMAN	AHR	Aryl Hydrocarbon Receptor	GeneCards
1392	P50993	AT1A2_HUMAN	ATP1A2	ATPase Na+/K+ Transporting Subunit Alpha 2	GeneCards
1393	O00555	CAC1A_HUMAN	CACNA1A	Calcium Voltage-Gated Channel Subunit Alpha1 A	GeneCards
1394	P46527	CDN1B_HUMAN	CDKN1B	Cyclin Dependent Kinase Inhibitor 1B	GeneCards
1395	P05156	CFAI_HUMAN	CFI	Complement Factor I	GeneCards
1396	P28329	CLAT_HUMAN	CHAT	Choline O-Acetyltransferase	GeneCards
1397	O00429	DNM1L_HUMAN	DNM1L	Dynamin 1 Like	GeneCards
1398	P16422	EPCAM_HUMAN	EPCAM	Epithelial Cell Adhesion Molecule	GeneCards
1399	P49327	FAS_HUMAN	FASN	Fatty Acid Synthase	GeneCards
1400	O75899	GABR2_HUMAN	GABBR2	Gamma-Aminobutyric Acid Type B Receptor Subunit 2	GeneCards
1401	Q05469	LIPS_HUMAN	LIPE	Lipase E, Hormone Sensitive Type	GeneCards
1402	Q99683	M3K5_HUMAN	MAP3K5	Mitogen-Activated Protein Kinase Kinase Kinase 5	GeneCards
1403	P51178	PLCD1_HUMAN	PLCD1	Phospholipase C Delta 1	GeneCards
1404	P53985	MOT1_HUMAN	SLC16A1	Solute Carrier Family 16 Member 1	GeneCards
1405	Q15399	TLR1_HUMAN	TLR1	Toll Like Receptor 1	GeneCards
1406	O43707	ACTN4_HUMAN	ACTN4	Actinin Alpha 4	GeneCards
1407	Q92974	ARHG2_HUMAN	ARHGEF2	Rho/Rac Guanine Nucleotide Exchange Factor 2	GeneCards
1408	O60885	BRD4_HUMAN	BRD4	Bromodomain Containing 4	GeneCards
1409	P20810	ICAL_HUMAN	CAST	Calpastatin	GeneCards
1410	P20273	CD22_HUMAN	CD22	CD22 Molecule	GeneCards
1411	P16870	CBPE_HUMAN	CPE	Carboxypeptidase E	GeneCards
1412	P07711	CATL1_HUMAN	CTSL	Cathepsin L	GeneCards
1413	Q9NR61	DLL4_HUMAN	DLL4	Delta Like Canonical Notch Ligand 4	GeneCards
1414	P30793	GCH1_HUMAN	GCH1	GTP Cyclohydrolase 1	GeneCards
1415	P38435	VKGC_HUMAN	GGCX	Gamma-Glutamyl Carboxylase	GeneCards
1416	P07359	GP1BA_HUMAN	GP1BA	Glycoprotein Ib Platelet Subunit Alpha	GeneCards
1417	P07288	KLK3_HUMAN	KLK3	Kallikrein Related Peptidase 3	GeneCards
1418	P04264	K2C1_HUMAN	KRT1	Keratin 1	GeneCards
1419	Q01726	MSHR_HUMAN	MC1R	Melanocortin 1 Receptor	GeneCards
1420	P09237	MMP7_HUMAN	MMP7	Matrix Metallopeptidase 7	GeneCards
1421	Q01970	PLCB3_HUMAN	PLCB3	Phospholipase C Beta 3	GeneCards
1422	P14672	GLUT4_HUMAN	SLC2A4	Solute Carrier Family 2 Member 4	GeneCards
1423	Q9Y5Y6	ST14_HUMAN	ST14	ST14 Transmembrane Serine Protease Matriptase	GeneCards
1424	P32241	VIPR1_HUMAN	VIPR1	Vasoactive Intestinal Peptide Receptor 1	GeneCards
1425	P56704	WNT3A_HUMAN	WNT3A	Wnt Family Member 3A	GeneCards
1426	Q16790	CAH9_HUMAN	CA9	Carbonic Anhydrase 9	GeneCards
1427	P46109	CRKL_HUMAN	CRKL	CRK Like Proto-Oncogene, Adaptor Protein	GeneCards
1428	P04899	GNAI2_HUMAN	GNAI2	G Protein Subunit Alpha I2	GeneCards
1429	P30968	GNRHR_HUMAN	GNRHR	Gonadotropin Releasing Hormone Receptor	GeneCards
1430	P01889	HLAB_HUMAN	HLA-B	Major Histocompatibility Complex, Class I, B	GeneCards
1431	P22888	LSHR_HUMAN	LHCGR	Luteinizing Hormone/Choriogonadotropin Receptor	GeneCards
1432	O00255	MEN1_HUMAN	MEN1	Menin 1	GeneCards, OMIM
1433	P43034	LIS1_HUMAN	PAFAH1B1	Platelet Activating Factor Acetylhydrolase 1b Regulatory Subunit 1	GeneCards
1434	Q03181	PPARD_HUMAN	PPARD	Peroxisome Proliferator Activated Receptor Delta	GeneCards
1435	P27824	CALX_HUMAN	CANX	Calnexin	GeneCards
1436	Q9NSE2	CISH_HUMAN	CISH	Cytokine Inducible SH2 Containing Protein	GeneCards
1437	P09668	CATH_HUMAN	CTSH	Cathepsin H	GeneCards
1438	Q08345	DDR1_HUMAN	DDR1	Discoidin Domain Receptor Tyrosine Kinase 1	GeneCards
1439	Q9HCN6	GPVI_HUMAN	GP6	Glycoprotein VI Platelet	GeneCards
1440	P68871	HBB_HUMAN	HBB	Hemoglobin Subunit Beta	GeneCards
1441	Q9NRZ9	HELLS_HUMAN	HELLS	Helicase, Lymphoid Specific	GeneCards
1442	P30519	HMOX2_HUMAN	HMOX2	Heme Oxygenase 2	GeneCards
1443	P78508	KCJ10_HUMAN	KCNJ10	Potassium Inwardly Rectifying Channel Subfamily J Member 10	GeneCards
1444	P80188	NGAL_HUMAN	LCN2	Lipocalin 2	GeneCards
1445	P02686	MBP_HUMAN	MBP	Myelin Basic Protein	GeneCards
1446	P10646	TFPI1_HUMAN	TFPI	Tissue Factor Pathway Inhibitor	GeneCards
1447	P50052	AGTR2_HUMAN	AGTR2	Angiotensin II Receptor Type 2	GeneCards
1448	P25024	CXCR1_HUMAN	CXCR1	C-X-C Motif Chemokine Receptor 1	GeneCards
1449	O14775	GNB5_HUMAN	GNB5	G Protein Subunit Beta 5	GeneCards
1450	P13473	LAMP2_HUMAN	LAMP2	Lysosomal Associated Membrane Protein 2	GeneCards
1451	P17931	LEG3_HUMAN	LGALS3	Galectin 3	GeneCards
1452	Q8WXG6	MADD_HUMAN	MADD	MAP Kinase Activating Death Domain	GeneCards
1453	Q9Y4I1	MYO5A_HUMAN	MYO5A	Myosin VA	GeneCards
1454	Q99650	OSMR_HUMAN	OSMR	Oncostatin M Receptor	GeneCards
1455	P04085	PDGFA_HUMAN	PDGFA	Platelet Derived Growth Factor Subunit A	GeneCards
1456	P01213	PDYN_HUMAN	PDYN	Prodynorphin	GeneCards
1457	Q07869	PPARA_HUMAN	PPARA	Peroxisome Proliferator Activated Receptor Alpha	GeneCards
1458	Q16849	PTPRN_HUMAN	PTPRN	Protein Tyrosine Phosphatase Receptor Type N	GeneCards
1459	P18054	LOX12_HUMAN	ALOX12	Arachidonate 12-Lipoxygenase, 12S Type	GeneCards
1460	P09543	CN37_HUMAN	CNP	2',3'-Cyclic Nucleotide 3' Phosphodiesterase	GeneCards
1461	Q9GZU1	MCLN1_HUMAN	MCOLN1	Mucolipin TRP Cation Channel 1	GeneCards
1462	P43088	PF2R_HUMAN	PTGFR	Prostaglandin F Receptor	GeneCards
1463	O60895	RAMP2_HUMAN	RAMP2	Receptor Activity Modifying Protein 2	GeneCards
1464	P01011	AACT_HUMAN	SERPINA3	Serpin Family A Member 3	GeneCards
1465	P06727	APOA4_HUMAN	APOA4	Apolipoprotein A4	GeneCards
1466	P98194	AT2C1_HUMAN	ATP2C1	ATPase Secretory Pathway Ca2+ Transporting 1	GeneCards, OMIM
1467	P32970	CD70_HUMAN	CD70	CD70 Molecule	GeneCards
1468	P53621	COPA_HUMAN	COPA	COPI Coat Complex Subunit Alpha	GeneCards
1469	Q13324	CRFR2_HUMAN	CRHR2	Corticotropin Releasing Hormone Receptor 2	GeneCards
1470	P07148	FABPL_HUMAN	FABP1	Fatty Acid Binding Protein 1	GeneCards
1471	Q92913	FGF13_HUMAN	FGF13	Fibroblast Growth Factor 13	GeneCards
1472	O15117	FYB1_HUMAN	FYB1	FYN Binding Protein 1	GeneCards, OMIM
1473	P12544	GRAA_HUMAN	GZMA	Granzyme A	GeneCards
1474	Q99705	MCHR1_HUMAN	MCHR1	Melanin Concentrating Hormone Receptor 1	GeneCards
1475	Q08431	MFGM_HUMAN	MFGE8	Milk Fat Globule EGF And Factor V/VIII Domain Containing	GeneCards
1476	P16333	NCK1_HUMAN	NCK1	NCK Adaptor Protein 1	GeneCards
1477	P55786	PSA_HUMAN	NPEPPS	Aminopeptidase Puromycin Sensitive	GeneCards
1478	O15496	PA2GX_HUMAN	PLA2G10	Phospholipase A2 Group X	GeneCards
1479	P53805	RCAN1_HUMAN	RCAN1	Regulator Of Calcineurin 1	GeneCards
1480	Q9Y5U5	TNR18_HUMAN	TNFRSF18	TNF Receptor Superfamily Member 18	GeneCards
1481	Q9NP99	TREM1_HUMAN	TREM1	Triggering Receptor Expressed On Myeloid Cells 1	GeneCards
1482	Q8NET8	TRPV3_HUMAN	TRPV3	Transient Receptor Potential Cation Channel Subfamily V Member 3	GeneCards
1483	P17213	BPI_HUMAN	BPI	Bactericidal Permeability Increasing Protein	GeneCards
1484	P32247	BRS3_HUMAN	BRS3	Bombesin Receptor Subtype 3	GeneCards
1485	P23280	CAH6_HUMAN	CA6	Carbonic Anhydrase 6	GeneCards
1486	O94760	DDAH1_HUMAN	DDAH1	Dimethylarginine Dimethylaminohydrolase 1	GeneCards
1487	P33032	MC5R_HUMAN	MC5R	Melanocortin 5 Receptor	GeneCards
1488	P29122	PCSK6_HUMAN	PCSK6	Proprotein Convertase Subtilisin/Kexin Type 6	GeneCards
1489	O60894	RAMP1_HUMAN	RAMP1	Receptor Activity Modifying Protein 1	GeneCards
1490	Q8NFF2	NCKX4_HUMAN	SLC24A4	Solute Carrier Family 24 Member 4	GeneCards
1491	P30825	CTR1_HUMAN	SLC7A1	Solute Carrier Family 7 Member 1	GeneCards
1492	P57103	NAC3_HUMAN	SLC8A3	Solute Carrier Family 8 Member A3	GeneCards
1493	Q07654	TFF3_HUMAN	TFF3	Trefoil Factor 3	GeneCards
1494	Q08188	TGM3_HUMAN	TGM3	Transglutaminase 3	GeneCards
1495	Q53H12	AGK_HUMAN	AGK	Acylglycerol Kinase	GeneCards
1496	P30043	BLVRB_HUMAN	BLVRB	Biliverdin Reductase B	GeneCards
1497	Q8IZS8	CA2D3_HUMAN	CACNA2D3	Calcium Voltage-Gated Channel Auxiliary Subunit Alpha2delta 3	GeneCards
1498	Q13561	DCTN2_HUMAN	DCTN2	Dynactin Subunit 2	GeneCards
1499	Q13007	IL24_HUMAN	IL24	Interleukin 24	GeneCards
1500	Q15391	P2Y14_HUMAN	P2RY14	Purinergic Receptor P2Y14	GeneCards
1501	P35716	SOX11_HUMAN	SOX11	SRY-Box Transcription Factor 11	GeneCards
1502	Q9Y5S1	TRPV2_HUMAN	TRPV2	Transient Receptor Potential Cation Channel Subfamily V Member 2	GeneCards
1503	P20160	CAP7_HUMAN	AZU1	Azurocidin 1	GeneCards
1504	Q9Y2D0	CAH5B_HUMAN	CA5B	Carbonic Anhydrase 5B	GeneCards
1505	P22676	CALB2_HUMAN	CALB2	Calbindin 2	GeneCards
1506	P42830	CXCL5_HUMAN	CXCL5	C-X-C Motif Chemokine Ligand 5	GeneCards
1507	Q92813	IOD2_HUMAN	DIO2	Iodothyronine Deiodinase 2	GeneCards
1508	P22083	FUT4_HUMAN	FUT4	Fucosyltransferase 4	GeneCards
1509	Q9HBX8	LGR6_HUMAN	LGR6	Leucine Rich Repeat Containing G Protein-Coupled Receptor 6	GeneCards
1510	O14931	NCTR3_HUMAN	NCR3	Natural Cytotoxicity Triggering Receptor 3	GeneCards
1511	P08949	NMB_HUMAN	NMB	Neuromedin B	GeneCards
1512	O60896	RAMP3_HUMAN	RAMP3	Receptor Activity Modifying Protein 3	GeneCards
1513	P10114	RAP2A_HUMAN	RAP2A	RAP2A, Member Of RAS Oncogene Family	GeneCards
1514	O15539	RGS5_HUMAN	RGS5	Regulator Of G Protein Signaling 5	GeneCards
1515	Q8IWA5	CTL2_HUMAN	SLC44A2	Solute Carrier Family 44 Member 2 (CTL2 Blood Group)	GeneCards
1516	Q99576	T22D3_HUMAN	TSC22D3	TSC22 Domain Family Member 3	GeneCards
1517	Q9UEU0	VTI1B_HUMAN	VTI1B	Vesicle Transport Through Interaction With T-SNAREs 1B	GeneCards
1518	P83111	LACTB_HUMAN	LACTB	Lactamase Beta	GeneCards
1519	O95944	NCTR2_HUMAN	NCR2	Natural Cytotoxicity Triggering Receptor 2	GeneCards
1520	Q92508	PIEZ1_HUMAN	PIEZO1	Piezo Type Mechanosensitive Ion Channel Component 1 (Er Blood Group)	GeneCards
1521	P49221	TGM4_HUMAN	TGM4	Transglutaminase 4	GeneCards
1522	O15085	ARHGB_HUMAN	ARHGEF11	Rho Guanine Nucleotide Exchange Factor 11	GeneCards
1523	P07498	CASK_HUMAN	CSN3	Casein Kappa	GeneCards
1524	Q9NP31	SH22A_HUMAN	SH2D2A	SH2 Domain Containing 2A	GeneCards
1525	P55000	SLUR1_HUMAN	SLURP1	Secreted LY6/PLAUR Domain Containing 1	GeneCards
1526	Q96C19	EFHD2_HUMAN	EFHD2	EF-Hand Domain Family Member D2	GeneCards
1527	Q9H293	IL25_HUMAN	IL25	Interleukin 25	GeneCards
1528	Q96RQ9	OXLA_HUMAN	IL4I1	Interleukin 4 Induced 1	GeneCards
1529	Q9P2M7	CING_HUMAN	CGN	Cingulin	GeneCards
1530	O15218	GP182_HUMAN	GPR182	G Protein-Coupled Receptor 182	GeneCards
1531	Q68E01	INT3_HUMAN	INTS3	Integrator Complex Subunit 3	GeneCards
1532	Q13368	MPP3_HUMAN	MPP3	MAGUK P55 Scaffold Protein 3	GeneCards
1533	Q8NFW9	MYRIP_HUMAN	MYRIP	Myosin VIIA And Rab Interacting Protein	GeneCards
1534	P48645	NMU_HUMAN	NMU	Neuromedin U	GeneCards
1535	Q8WUK0	PTPM1_HUMAN	PTPMT1	Protein Tyrosine Phosphatase Mitochondrial 1	GeneCards
1536	Q8IU99	CAHM1_HUMAN	CALHM1	Calcium Homeostasis Modulator 1	GeneCards
1537	Q9UHN6	CEIP2_HUMAN	CEMIP2	Cell Migration Inducing Hyaluronidase 2	GeneCards
1538	P03886	NU1M_HUMAN	MT-ND1	Mitochondrially Encoded NADH:Ubiquinone Oxidoreductase Core Subunit 1	GeneCards
1539	Q9NQX4	MYO5C_HUMAN	MYO5C	Myosin VC	GeneCards
1540	Q13239	SLAP1_HUMAN	SLA	Src Like Adaptor	GeneCards
1541	P20337	RAB3B_HUMAN	RAB3B	RAB3B, Member RAS Oncogene Family	GeneCards
1542	Q08AE8	SPIR1_HUMAN	SPIRE1	Spire Type Actin Nucleation Factor 1	GeneCards
1543	Q8TDV0	GP151_HUMAN	GPR151	G Protein-Coupled Receptor 151	GeneCards
1544	Q6P9B9	INT5_HUMAN	INTS5	Integrator Complex Subunit 5	GeneCards
1545	Q8IZD6	S22AF_HUMAN	SLC22A15	Solute Carrier Family 22 Member 15	GeneCards
1546	Q5VUA4	ZN318_HUMAN	ZNF318	Zinc Finger Protein 318	GeneCards
1547	P12838	DEF4_HUMAN	DEFA4	Defensin Alpha 4	GeneCards
1548	Q8WY91	THAP4_HUMAN	THAP4	THAP Domain Containing 4	GeneCards
1549	Q86SP6	GP149_HUMAN	GPR149	G Protein-Coupled Receptor 149	GeneCards
1550	Q8NG41	NPB_HUMAN	NPB	Neuropeptide B	GeneCards
1551	Q8N729	NPW_HUMAN	NPW	Neuropeptide W	GeneCards
1552	Q5SQS7	SH24B_HUMAN	SH2D4B	SH2 Domain Containing 4B	GeneCards
1553	Q96EP9	NTCP4_HUMAN	SLC10A4	Solute Carrier Family 10 Member 4	GeneCards
1554	P81277	PRRP_HUMAN	PRLH	Prolactin Releasing Hormone	GeneCards
1555	P0DN77	OPSG2_HUMAN	OPN1MW2	Opsin 1, Medium Wave Sensitive 2	GeneCards
1556	P21453	S1PR1_HUMAN	S1PR1	Sphingosine 1-phosphate receptor 1	OMIM
1557	Q96PL1	SG3A2_HUMAN	SCGB3A2	Secretoglobin family 3A member 2	OMIM
1558	P17693	HLAG_HUMAN	HLA-G	HLA class I histocompatibility antigen, alpha chain G	OMIM
1559	Q969N4	TAAR8_HUMAN	TAAR8	Trace amine-associated receptor 8	OMIM
1560	Q96RI8	TAAR6_HUMAN	TAAR6	Trace amine-associated receptor 6	OMIM
1561	Q9UJ41	RABX5_HUMAN	RABGEF1	Rab5 GDP/GTP exchange factor	OMIM
1562	P52849	NDST2_HUMAN	NDST2	Bifunctional heparan sulfate N-deacetylase/N-sulfotransferase 2	OMIM
1563	Q9P2U8	VGLU2_HUMAN	SLC17A6	Vesicular glutamate transporter 2	OMIM
1564	Q96A29	FUCT1_HUMAN	SLC35C1	GDP-fucose transporter 1	OMIM
1565	Q9NYV8	T2R14_HUMAN	TAS2R14	Taste receptor type 2 member 14	OMIM
1566	P49763	PLGF_HUMAN	PGF	Placenta growth factor	OMIM
1567	Q9P2K8	E2AK4_HUMAN	EIF2AK4	eIF-2-alpha kinase GCN2	OMIM
1568	Q12952	FOXL1_HUMAN	FOXL1	Forkhead box protein L1	OMIM
1569	Q14562	DHX8_HUMAN	DHX8	ATP-dependent RNA helicase DHX8	OMIM
1570	Q9BY76	ANGL4_HUMAN	ANGPTL4	Angiopoietin-related protein 4	OMIM
1571	Q9NRA0	SPHK2_HUMAN	SPHK2	Sphingosine kinase 2	OMIM
1572	P30550	GRPR_HUMAN	GRPR	Gastrin-releasing peptide receptor	OMIM
1573	P08559	ODPA_HUMAN	PDHA1	Pyruvate dehydrogenase E1 component subunit alpha, somatic form, mitochondrial	OMIM
1574	Q96P66	GP101_HUMAN	GPR101	Probable G-protein coupled receptor 101	OMIM

## Sheet: Intersection
Uniprot ID	Target Key	Target Name	Protein Name
P18089	ADA2B_HUMAN	ADRA2B	Alpha-2B adrenergic receptor
P21728	DRD1_HUMAN	DRD1	D(1A) dopamine receptor
P08913	ADA2A_HUMAN	ADRA2A	Alpha-2A adrenergic receptor
P18825	ADA2C_HUMAN	ADRA2C	Alpha-2C adrenergic receptor
P41595	5HT2B_HUMAN	HTR2B	5-hydroxytryptamine receptor 2B
P25100	ADA1D_HUMAN	ADRA1D	Alpha-1D adrenergic receptor
P08684	CP3A4_HUMAN	CYP3A4	Cytochrome P450 3A4
P50406	5HT6R_HUMAN	HTR6	5-hydroxytryptamine receptor 6
P08183	MDR1_HUMAN	ABCB1	ATP-dependent translocase ABCB1
P28335	5HT2C_HUMAN	HTR2C	5-hydroxytryptamine receptor 2C
P35462	DRD3_HUMAN	DRD3	D(3) dopamine receptor
P08588	ADRB1_HUMAN	ADRB1	Beta-1 adrenergic receptor
P14416	DRD2_HUMAN	DRD2	D(2) dopamine receptor
P28223	5HT2A_HUMAN	HTR2A	5-hydroxytryptamine receptor 2A
P08908	5HT1A_HUMAN	HTR1A	5-hydroxytryptamine receptor 1A
P28221	5HT1D_HUMAN	HTR1D	5-hydroxytryptamine receptor 1D
P21917	DRD4_HUMAN	DRD4	D(4) dopamine receptor
P28222	5HT1B_HUMAN	HTR1B	5-hydroxytryptamine receptor 1B
P21918	DRD5_HUMAN	DRD5	D(1B) dopamine receptor
P35348	ADA1A_HUMAN	ADRA1A	Alpha-1A adrenergic receptor
P35368	ADA1B_HUMAN	ADRA1B	Alpha-1B adrenergic receptor
P34969	5HT7R_HUMAN	HTR7	5-hydroxytryptamine receptor 7
P01236	PRL_HUMAN	PRL	Prolactin
P03372	ESR1_HUMAN	ESR1	Estrogen receptor
P00797	RENI_HUMAN	REN	Renin
P09601	HMOX1_HUMAN	HMOX1	Heme oxygenase 1
P25774	CATS_HUMAN	CTSS	Cathepsin S
P00742	FA10_HUMAN	F10	Coagulation factor X
P09960	LKHA4_HUMAN	LTA4H	Leukotriene A-4 hydrolase
P17707	DCAM_HUMAN	AMD1	S-adenosylmethionine decarboxylase proenzyme
Q16539	MK14_HUMAN	MAPK14	Mitogen-activated protein kinase 14
P08758	ANXA5_HUMAN	ANXA5	Annexin A5
P00374	DYR_HUMAN	DHFR	Dihydrofolate reductase
P08473	NEP_HUMAN	MME	Neprilysin
P01343	IGF1_HUMAN	IGF1	Insulin-like growth factor IA
P00734	THRB_HUMAN	F2	Prothrombin
P08254	MMP3_HUMAN	MMP3	Stromelysin-1
O14757	CHK1_HUMAN	CHEK1	Serine/threonine-protein kinase Chk1
P37231	PPARG_HUMAN	PPARG	Peroxisome proliferator-activated receptor gamma
P27986	P85A_HUMAN	PIK3R1	Phosphatidylinositol 3-kinase regulatory subunit alpha
P78536	ADA17_HUMAN	ADAM17	ADAM 17
P35968	VGFR2_HUMAN	KDR	Vascular endothelial growth factor receptor 2
P11086	PNMT_HUMAN	PNMT	Phenylethanolamine N-methyltransferase
P27487	DPP4_HUMAN	DPP4	Dipeptidyl peptidase 4
P42574	CASP3_HUMAN	CASP3	Caspase-3
Q08499	PDE4D_HUMAN	PDE4D	cAMP-specific 3,5-cyclic phosphodiesterase 4D
P04035	HMDH_HUMAN	HMGCR	3-hydroxy-3-methylglutaryl-coenzyme A reductase
P00918	CAH2_HUMAN	CA2	Carbonic anhydrase 2
P24941	CDK2_HUMAN	CDK2	Cell division protein kinase 2
P04150	GCR_HUMAN	NR3C1	Glucocorticoid receptor
Q07869	PPARA_HUMAN	PPARA	Peroxisome proliferator-activated receptor alpha
P80188	NGAL_HUMAN	LCN2	Neutrophil gelatinase-associated lipocalin
P27338	AOFB_HUMAN	MAOB	Amine oxidase [flavin-containing] B
P30043	BLVRB_HUMAN	BLVRB	Flavin reductase
P09211	GSTP1_HUMAN	GSTP1	Glutathione S-transferase P
Q13370	PDE3B_HUMAN	PDE3B	cGMP-inhibited 3,5-cyclic phosphodiesterase B
P60568	IL2_HUMAN	IL2	Interleukin-2
P07711	CATL1_HUMAN	CTSL	Cathepsin L1
Q07817	B2CL1_HUMAN	BCL2L1	Bcl-2-like protein 1
P02768	ALBU_HUMAN	ALB	Serum albumin
Q07343	PDE4B_HUMAN	PDE4B	cAMP-specific 3,5-cyclic phosphodiesterase 4B
P12931	SRC_HUMAN	SRC	Proto-oncogene tyrosine-protein kinase Src
P10275	ANDR_HUMAN	AR	Androgen receptor
P08253	MMP2_HUMAN	MMP2	72 kDa type IV collagenase
P22894	MMP8_HUMAN	MMP8	Neutrophil collagenase
P09874	PARP1_HUMAN	PARP1	Poly [ADP-ribose] polymerase 1
P29466	CASP1_HUMAN	CASP1	Caspase-1
O75469	NR1I2_HUMAN	NR1I2	Nuclear receptor subfamily 1 group I member 2
Q06124	PTN11_HUMAN	PTPN11	Tyrosine-protein phosphatase non-receptor type 11
P49841	GSK3B_HUMAN	GSK3B	Glycogen synthase kinase-3 beta
P00519	ABL1_HUMAN	ABL1	Proto-oncogene tyrosine-protein kinase ABL1
P10632	CP2C8_HUMAN	CYP2C8	Cytochrome P450 2C8
P14555	PA2GA_HUMAN	PLA2G2A	Phospholipase A2, membrane associated
P08246	ELNE_HUMAN	ELANE	Leukocyte elastase
P62993	GRB2_HUMAN	GRB2	Growth factor receptor-bound protein 2
Q92831	KAT2B_HUMAN	KAT2B	Histone acetyltransferase PCAF
P00533	EGFR_HUMAN	EGFR	Epidermal growth factor receptor
P48736	PK3CG_HUMAN	PIK3CG	Phosphatidylinositol-4,5-bisphosphate 3-kinase catalytic subunit gamma isoform
P45452	MMP13_HUMAN	MMP13	Collagenase 3
P55055	NR1H2_HUMAN	NR1H2	Oxysterols receptor LXR-beta
P23946	CMA1_HUMAN	CMA1	Chymase
O76074	PDE5A_HUMAN	PDE5A	cGMP-specific 3,5-cyclic phosphodiesterase
P11473	VDR_HUMAN	VDR	Vitamin D3 receptor
P07900	HS90A_HUMAN	HSP90AA1	Heat shock protein HSP 90-alpha
P10721	KIT_HUMAN	KIT	Mast/stem cell growth factor receptor
O15382	BCAT2_HUMAN	BCAT2	Branched-chain-amino-acid aminotransferase, mitochondrial
P10276	RARA_HUMAN	RARA	Retinoic acid receptor alpha
Q08188	TGM3_HUMAN	TGM3	Protein-glutamine gamma-glutamyltransferase E
Q02750	MP2K1_HUMAN	MAP2K1	Dual specificity mitogen-activated protein kinase kinase 1
Q08881	ITK_HUMAN	ITK	Tyrosine-protein kinase ITK/TSK
Q04759	KPCT_HUMAN	PRKCQ	Protein kinase C theta type
P06276	CHLE_HUMAN	BCHE	Cholinesterase
P08311	CATG_HUMAN	CTSG	Cathepsin G
P43405	KSYK_HUMAN	SYK	Tyrosine-protein kinase SYK
P50135	HNMT_HUMAN	HNMT	Histamine N-methyltransferase
Q9BYF1	ACE2_HUMAN	ACE2	Angiotensin-converting enzyme 2
Q03181	PPARD_HUMAN	PPARD	Peroxisome proliferator-activated receptor delta
P07858	CATB_HUMAN	CTSB	Cathepsin B
Q02763	TIE2_HUMAN	TEK	Angiopoietin-1 receptor
P41240	CSK_HUMAN	CSK	Tyrosine-protein kinase CSK
P53779	MK10_HUMAN	MAPK10	Mitogen-activated protein kinase 10
Q9BZ11	ADA33_HUMAN	ADAM33	ADAM 33
P03951	FA11_HUMAN	F11	Coagulation factor XI
P00390	GSHR_HUMAN	GSR	Glutathione reductase, mitochondrial
P20701	ITAL_HUMAN	ITGAL	Integrin alpha-L
P10826	RARB_HUMAN	RARB	Retinoic acid receptor beta
P14174	MIF_HUMAN	MIF	Macrophage migration inhibitory factor
P45983	MK08_HUMAN	MAPK8	Mitogen-activated protein kinase 8
P21802	FGFR2_HUMAN	FGFR2	Fibroblast growth factor receptor 2
P00749	UROK_HUMAN	PLAU	Urokinase-type plasminogen activator
P61626	LYSC_HUMAN	LYZ	Lysozyme C
P05091	ALDH2_HUMAN	ALDH2	Aldehyde dehydrogenase, mitochondrial
P14780	MMP9_HUMAN	MMP9	Matrix metalloproteinase-9
P23141	EST1_HUMAN	CES1	Liver carboxylesterase 1
P35228	NOS2_HUMAN	NOS2	Nitric oxide synthase, inducible
P55263	ADK_HUMAN	ADK	Adenosine kinase
P00325	ADH1B_HUMAN	ADH1B	Alcohol dehydrogenase 1B
O60674	JAK2_HUMAN	JAK2	Tyrosine-protein kinase JAK2
P11362	FGFR1_HUMAN	FGFR1	Basic fibroblast growth factor receptor 1
P20231	TRYB2_HUMAN	TPSB2	Tryptase beta-2
P52333	JAK3_HUMAN	JAK3	Tyrosine-protein kinase JAK3
P43403	ZAP70_HUMAN	ZAP70	Tyrosine-protein kinase ZAP-70
P08069	IGF1R_HUMAN	IGF1R	Insulin-like growth factor 1 receptor
P00750	TPA_HUMAN	PLAT	Tissue-type plasminogen activator
P01308	INS_HUMAN	INS	Insulin
P28566	5HT1E_HUMAN	HTR1E	5-hydroxytryptamine receptor 1E
P35372	OPRM_HUMAN	OPRM1	Mu-type opioid receptor
P35367	HRH1_HUMAN	HRH1	Histamine H1 receptor
P25021	HRH2_HUMAN	HRH2	Histamine H2 receptor
Q9Y5N1	HRH3_HUMAN	HRH3	Histamine H3 receptor
Q9H3N8	HRH4_HUMAN	HRH4	Histamine H4 receptor
Q12809	KCNH2_HUMAN	KCNH2	Potassium voltage-gated channel subfamily H member 2
P41145	OPRK_HUMAN	OPRK1	Kappa-type opioid receptor
P31749	AKT1_HUMAN	AKT1	RAC-alpha serine/threonine-protein kinase
P34998	CRFR1_HUMAN	CRHR1	Corticotropin-releasing factor receptor 1
P08575	PTPRC_HUMAN	PTPRC	Receptor-type tyrosine-protein phosphatase C
O43614	OX2R_HUMAN	HCRTR2	Orexin receptor type 2
Q05397	FAK1_HUMAN	PTK2	Focal adhesion kinase 1
P05177	CP1A2_HUMAN	CYP1A2	Cytochrome P450 1A2
P51677	CCR3_HUMAN	CCR3	C-C chemokine receptor type 3
Q9Y5Y4	PD2R2_HUMAN	PTGDR2	Prostaglandin D2 receptor 2
Q9H244	P2Y12_HUMAN	P2RY12	P2Y purinoceptor 12
P25105	PTAFR_HUMAN	PTAFR	Platelet-activating factor receptor
Q14416	GRM2_HUMAN	GRM2	Metabotropic glutamate receptor 2
P19320	VCAM1_HUMAN	VCAM1	Vascular cell adhesion protein 1
O43193	MTLR_HUMAN	MLNR	Motilin receptor
O00408	PDE2A_HUMAN	PDE2A	cGMP-dependent 3',5'-cyclic phosphodiesterase
Q01726	MSHR_HUMAN	MC1R	Melanocyte-stimulating hormone receptor
P25929	NPY1R_HUMAN	NPY1R	Neuropeptide Y receptor type 1
Q15722	LT4R1_HUMAN	LTB4R	Leukotriene B4 receptor 1
P09917	LOX5_HUMAN	ALOX5	Arachidonate 5-lipoxygenase
P21452	NK2R_HUMAN	TACR2	Substance-K receptor
P21453	S1PR1_HUMAN	S1PR1	Sphingosine 1-phosphate receptor 1
Q07820	MCL1_HUMAN	MCL1	Induced myeloid leukemia cell differentiation protein Mcl-1
Q02156	KPCE_HUMAN	PRKCE	Protein kinase C epsilon type
P36544	ACHA7_HUMAN	CHRNA7	Neuronal acetylcholine receptor subunit alpha-7
P50052	AGTR2_HUMAN	AGTR2	Type-2 angiotensin II receptor
P46098	5HT3A_HUMAN	HTR3A	5-hydroxytryptamine receptor 3A
O14672	ADA10_HUMAN	ADAM10	Disintegrin and metalloproteinase domain-containing protein 10
P30542	AA1R_HUMAN	ADORA1	Adenosine receptor A1
P25025	CXCR2_HUMAN	CXCR2	C-X-C chemokine receptor type 2
P25024	CXCR1_HUMAN	CXCR1	C-X-C chemokine receptor type 1
P41968	MC3R_HUMAN	MC3R	Melanocortin receptor 3
P12821	ACE_HUMAN	ACE	Angiotensin-converting enzyme
P04049	RAF1_HUMAN	RAF1	RAF proto-oncogene serine/threonine-protein kinase
Q04206	TF65_HUMAN	RELA	Transcription factor p65
P04626	ERBB2_HUMAN	ERBB2	Receptor tyrosine-protein kinase erbB-2
P11802	CDK4_HUMAN	CDK4	Cyclin-dependent kinase 4
P04629	NTRK1_HUMAN	NTRK1	High affinity nerve growth factor receptor
P05106	ITB3_HUMAN	ITGB3	Integrin beta-3
P51679	CCR4_HUMAN	CCR4	C-C chemokine receptor type 4
P41146	OPRX_HUMAN	OPRL1	Nociceptin receptor
Q15761	NPY5R_HUMAN	NPY5R	Neuropeptide Y receptor type 5
P33032	MC5R_HUMAN	MC5R	Melanocortin receptor 5
P43088	PF2R_HUMAN	PTGFR	Prostaglandin F2-alpha receptor
P21980	TGM2_HUMAN	TGM2	Protein-glutamine gamma-glutamyltransferase 2
P42345	MTOR_HUMAN	MTOR	Serine/threonine-protein kinase mTOR
P35354	PGH2_HUMAN	PTGS2	Prostaglandin G/H synthase 2
P35218	CAH5A_HUMAN	CA5A	Carbonic anhydrase 5A, mitochondrial
P22460	KCNA5_HUMAN	KCNA5	Potassium voltage-gated channel subfamily A member 5
P05362	ICAM1_HUMAN	ICAM1	Intercellular adhesion molecule 1
P16234	PGFRA_HUMAN	PDGFRA	Platelet-derived growth factor receptor alpha
Q92731	ESR2_HUMAN	ESR2	Estrogen receptor beta
P40238	TPOR_HUMAN	MPL	Thrombopoietin receptor
Q06187	BTK_HUMAN	BTK	Tyrosine-protein kinase BTK
P01375	TNFA_HUMAN	TNF	Tumor necrosis factor
Q8NER1	TRPV1_HUMAN	TRPV1	Transient receptor potential cation channel subfamily V member 1
P05067	A4_HUMAN	APP	Amyloid beta A4 protein
P25103	NK1R_HUMAN	TACR1	Substance-P receptor
Q99705	MCHR1_HUMAN	MCHR1	Melanin-concentrating hormone receptor 1
P25101	EDNRA_HUMAN	EDNRA	Endothelin-1 receptor
Q13258	PD2R_HUMAN	PTGDR	Prostaglandin D2 receptor
P29371	NK3R_HUMAN	TACR3	Neuromedin-K receptor
P25116	PAR1_HUMAN	F2R	Proteinase-activated receptor 1
P08912	ACM5_HUMAN	CHRM5	Muscarinic acetylcholine receptor M5
O43613	OX1R_HUMAN	HCRTR1	Orexin receptor type 1
P29274	AA2AR_HUMAN	ADORA2A	Adenosine receptor A2a
P29275	AA2BR_HUMAN	ADORA2B	Adenosine receptor A2b
P41180	CASR_HUMAN	CASR	Extracellular calcium-sensing receptor
Q14790	CASP8_HUMAN	CASP8	Caspase-8
O43570	CAH12_HUMAN	CA12	Carbonic anhydrase 12
Q13464	ROCK1_HUMAN	ROCK1	Rho-associated protein kinase 1
Q9ULX7	CAH14_HUMAN	CA14	Carbonic anhydrase 14
P29474	NOS3_HUMAN	NOS3	Nitric oxide synthase, endothelial
P29475	NOS1_HUMAN	NOS1	Nitric oxide synthase, brain
P21397	AOFA_HUMAN	MAOA	Amine oxidase [flavin-containing] A
P19634	SL9A1_HUMAN	SLC9A1	Sodium/hydrogen exchanger 1
P35408	PE2R4_HUMAN	PTGER4	Prostaglandin E2 receptor EP4 subtype
P47900	P2RY1_HUMAN	P2RY1	P2Y purinoceptor 1
P24530	EDNRB_HUMAN	EDNRB	Endothelin B receptor
P23219	PGH1_HUMAN	PTGS1	Prostaglandin G/H synthase 1
Q16790	CAH9_HUMAN	CA9	Carbonic anhydrase 9
P30559	OXYR_HUMAN	OXTR	Oxytocin receptor
P30411	BKRB2_HUMAN	BDKRB2	B2 bradykinin receptor
Q99500	S1PR3_HUMAN	S1PR3	Sphingosine 1-phosphate receptor 3
P30556	AGTR1_HUMAN	AGTR1	Type-1 angiotensin II receptor
P42892	ECE1_HUMAN	ECE1	Endothelin-converting enzyme 1
P05556	ITB1_HUMAN	ITGB1	Integrin beta-1
P45984	MK09_HUMAN	MAPK9	Mitogen-activated protein kinase 9
Q04609	FOLH1_HUMAN	FOLH1	Glutamate carboxypeptidase 2
P23443	KS6B1_HUMAN	RPS6KB1	Ribosomal protein S6 kinase beta-1
P00747	PLMN_HUMAN	PLG	Plasminogen
P49682	CXCR3_HUMAN	CXCR3	C-X-C chemokine receptor type 3
P35869	AHR_HUMAN	AHR	Aryl hydrocarbon receptor
Q05469	LIPS_HUMAN	LIPE	Hormone-sensitive lipase
Q9Y271	CLTR1_HUMAN	CYSLTR1	Cysteinyl leukotriene receptor 1
Q16602	CALRL_HUMAN	CALCRL	Calcitonin gene-related peptide type 1 receptor
P08172	ACM2_HUMAN	CHRM2	Muscarinic acetylcholine receptor M2
P08173	ACM4_HUMAN	CHRM4	Muscarinic acetylcholine receptor M4
P22303	ACES_HUMAN	ACHE	Acetylcholinesterase
P32245	MC4R_HUMAN	MC4R	Melanocortin receptor 4
P32247	BRS3_HUMAN	BRS3	Bombesin receptor subtype-3
P32246	CCR1_HUMAN	CCR1	C-C chemokine receptor type 1
P43115	PE2R3_HUMAN	PTGER3	Prostaglandin E2 receptor EP3 subtype
P43116	PE2R2_HUMAN	PTGER2	Prostaglandin E2 receptor EP2 subtype
P33261	CP2CJ_HUMAN	CYP2C19	Cytochrome P450 2C19
Q99720	SGMR1_HUMAN	SIGMAR1	Sigma non-opioid intracellular receptor 1
Q01959	SC6A3_HUMAN	SLC6A3	Sodium-dependent dopamine transporter
P20292	AL5AP_HUMAN	ALOX5AP	Arachidonate 5-lipoxygenase-activating protein
P47871	GLR_HUMAN	GCGR	Glucagon receptor
P23975	SC6A2_HUMAN	SLC6A2	Sodium-dependent noradrenaline transporter
P41231	P2RY2_HUMAN	P2RY2	P2Y purinoceptor 2
P56524	HDAC4_HUMAN	HDAC4	Histone deacetylase 4
P18405	S5A1_HUMAN	SRD5A1	3-oxo-5-alpha-steroid 4-dehydrogenase 1
O95136	S1PR2_HUMAN	S1PR2	Sphingosine 1-phosphate receptor 2
P55211	CASP9_HUMAN	CASP9	Caspase-9
P55212	CASP6_HUMAN	CASP6	Caspase-6
P51681	CCR5_HUMAN	CCR5	C-C chemokine receptor type 5
P51685	CCR8_HUMAN	CCR8	C-C chemokine receptor type 8
P31645	SC6A4_HUMAN	SLC6A4	Sodium-dependent serotonin transporter
Q96RJ0	TAAR1_HUMAN	TAAR1	Trace amine-associated receptor 1
P05129	KPCG_HUMAN	PRKCG	Protein kinase C gamma type
P07948	LYN_HUMAN	LYN	Tyrosine-protein kinase Lyn
P16581	LYAM2_HUMAN	SELE	E-selectin
P61073	CXCR4_HUMAN	CXCR4	C-X-C chemokine receptor type 4
P28482	MK01_HUMAN	MAPK1	Mitogen-activated protein kinase 1
Q14432	PDE3A_HUMAN	PDE3A	cGMP-inhibited 3',5'-cyclic phosphodiesterase A
P08238	HS90B_HUMAN	HSP90AB1	Heat shock protein HSP 90-beta
Q9UNQ0	ABCG2_HUMAN	ABCG2	ATP-binding cassette sub-family G member 2
P36888	FLT3_HUMAN	FLT3	Receptor-type tyrosine-protein kinase FLT3
P13945	ADRB3_HUMAN	ADRB3	Beta-3 adrenergic receptor
P20648	ATP4A_HUMAN	ATP4A	Potassium-transporting ATPase alpha chain 1
O00519	FAAH1_HUMAN	FAAH	Fatty-acid amide hydrolase 1
P00915	CAH1_HUMAN	CA1	Carbonic anhydrase 1
P21731	TA2R_HUMAN	TBXA2R	Thromboxane A2 receptor
P08514	ITA2B_HUMAN	ITGA2B	Integrin alpha-IIb
P43166	CAH7_HUMAN	CA7	Carbonic anhydrase 7
P10635	CP2D6_HUMAN	CYP2D6	Cytochrome P450 2D6
P46663	BKRB1_HUMAN	BDKRB1	B1 bradykinin receptor
P32238	CCKAR_HUMAN	CCKAR	Cholecystokinin receptor type A
P32239	GASR_HUMAN	CCKBR	Gastrin/cholecystokinin type B receptor
P30874	SSR2_HUMAN	SSTR2	Somatostatin receptor type 2
P42785	PCP_HUMAN	PRCP	Lysosomal Pro-X carboxypeptidase
P31751	AKT2_HUMAN	AKT2	RAC-beta serine/threonine-protein kinase
P24557	THAS_HUMAN	TBXAS1	Thromboxane-A synthase
P13726	TF_HUMAN	F3	Tissue factor
P20309	ACM3_HUMAN	CHRM3	Muscarinic acetylcholine receptor M3
P03956	MMP1_HUMAN	MMP1	Interstitial collagenase
P10415	BCL2_HUMAN	BCL2	Apoptosis regulator Bcl-2
P11229	ACM1_HUMAN	CHRM1	Muscarinic acetylcholine receptor M1
Q05655	KPCD_HUMAN	PRKCD	Protein kinase C delta type
P60953	CDC42_HUMAN	CDC42	Cell division control protein 42 homolog
P13612	ITA4_HUMAN	ITGA4	Integrin alpha-4
Q15661	TRYB1_HUMAN	TPSAB1	Tryptase alpha/beta-1
O75116	ROCK2_HUMAN	ROCK2	Rho-associated protein kinase 2
Q15858	SCN9A_HUMAN	SCN9A	Sodium channel protein type 9 subunit alpha
P11712	CP2C9_HUMAN	CYP2C9	Cytochrome P450 2C9
P17948	VGFR1_HUMAN	FLT1	Vascular endothelial growth factor receptor 1
P05121	PAI1_HUMAN	SERPINE1	Plasminogen activator inhibitor 1
P42338	PK3CB_HUMAN	PIK3CB	Phosphatidylinositol 4,5-bisphosphate 3-kinase catalytic subunit beta isoform
P42336	PK3CA_HUMAN	PIK3CA	Phosphatidylinositol 4,5-bisphosphate 3-kinase catalytic subunit alpha isoform
P30989	NTR1_HUMAN	NTSR1	Neurotensin receptor type 1
P43681	ACHA4_HUMAN	CHRNA4	Neuronal acetylcholine receptor subunit alpha-4
P63000	RAC1_HUMAN	RAC1	Ras-related C3 botulinum toxin substrate 1
P05771	KPCB_HUMAN	PRKCB	Protein kinase C beta type
Q9Y2D0	CAH5B_HUMAN	CA5B	Carbonic anhydrase 5B, mitochondrial
P06756	ITAV_HUMAN	ITGAV	Integrin alpha-V
Q99572	P2RX7_HUMAN	P2RX7	P2X purinoceptor 7
P22748	CAH4_HUMAN	CA4	Carbonic anhydrase 4
P27815	PDE4A_HUMAN	PDE4A	cAMP-specific 3',5'-cyclic phosphodiesterase 4A
P30968	GNRHR_HUMAN	GNRHR	Gonadotropin-releasing hormone receptor
P11597	CETP_HUMAN	CETP	Cholesteryl ester transfer protein
P23280	CAH6_HUMAN	CA6	Carbonic anhydrase 6
P09237	MMP7_HUMAN	MMP7	Matrilysin
Q9NR96	TLR9_HUMAN	TLR9	Toll-like receptor 9
P06241	FYN_HUMAN	FYN	Tyrosine-protein kinase Fyn
P21554	CNR1_HUMAN	CNR1	Cannabinoid receptor 1
