# Supplementary material for: Molecular Insights into Bromocriptine Binding to GPCRs Within Histamine-Linked Signaling Networks: Network Pharmacology, Pharmacophore Modeling, and Molecular Dynamics Simulation
Source: Int J Mol Sci. 2025 Sep 7;26(17):8717. doi: 10.3390/ijms26178717 (PMC12428908; doi:10.3390/ijms26178717)
Supplement: Supplementary file 1 [file ijms-26-08717-s001.zip › Supplementary Data S3 - Molecular Docking Results.xlsx]

## Sheet: Docking Results
Complex	HADDOCK Score	Binding affinity ΔG (kcal/mol)	ΔGscore	Cluster size	RMSD	Van der Waals energy	Electrostatic energy	Desolvation energy	Restraints violation energy	Buried surface area	Z-score
DRD2_Bromocriptine (re-docking)	-57.4 +/- 0.5	-10.29	74.98	139	0.2 +/- 0.2	-35.5 +/- 1.4	-71.5 +/- 7.3	-14.9 +/- 0.6	1.8 +/- 0.7	1007.8 +/- 14.4	-1.5
HRH1_Bromocriptine	-44.8 +/- 4.0	-8.9	101.19	5	0.2 +/- 0.1	-25.9 +/- 1.5	-31.3 +/- 0.7	-17.9 +/- 0.4	20.9 +/- 21.3	780.3 +/- 25.1	-1.7
HRH2_Bromocriptine	-40.2 +/- 0.9	-8.07	123.75	9	1.1 +/- 0.1	-26.9 +/- 0.4	-6.2 +/- 0.5	-15.9 +/- 1.3	31.8 +/- 0.2	732.8 +/- 4.8	-1.8
HRH3_Bromocriptine	-56.7 +/- 0.2	-9.15	92.75	160	0.3 +/- 0.2	-37.3 +/- 0.4	-84.0 +/- 3.6	-11.1 +/- 0.4	1.8 +/- 1.8	930.1 +/- 9.7	-1.3
HRH4_Bromocriptine	-44.3 +/- 0.1	-8.41	121.89	94	0.5 +/- 0.1	-33.6 +/- 0.3	-55.0 +/- 4.1	-5.2 +/- 0.3	0.0 +/- 0.0	922.8 +/- 7.8	-1
DRD3_Bromocriptine	-52.8 +/- 0.3	-9.77	84.99	123	0.3 +/- 0.2	-30.3 +/- 0.3	-71.8 +/- 5.0	-15.4 +/- 0.5	0.9 +/- 0.4	995.5 +/- 5.1	-1.7
DRD4_Bromocriptine	-40.4 +/- 0.6	-8.74	108.07	12	0.4 +/- 0.1	-32.2 +/- 1.5	-34.6 +/- 5.8	-7.3 +/- 0.3	24.9 +/- 14.1	881.2 +/- 15.5	-1.8
HTR1A_Bromocriptine	-52.6 +/- 0.1	-9.5	90.6	76	0.3 +/- 0.2	-33.0 +/- 0.6	-53.3 +/- 1.9	-14.4 +/- 0.4	0.1 +/- 0.0	1030.1 +/- 12.2	-1.7
HTR2A_Bromocriptine	-29.3 +/- 2.2	-7.98	121.33	17	1.7 +/- 0.0	-17.3 +/- 0.2	-8.6 +/- 1.0	-17.3 +/- 0.1	60.7 +/- 22.8	646.5 +/- 3.8	-1.7
CXCR4_Bromocriptine	-56.1 +/- 0.7	-10.67	59.35	26	0.2 +/- 0.1	-36.9 +/- 0.6	-124.0 +/- 9.1	-7.2 +/- 0.4	4.0 +/- 2.0	1076.5 +/- 4.2	-2.6
EGFR_Bromocriptine	-43.8 +/- 1.0	-9.02	103.23	26	0.5 +/- 0.0	-35.7 +/- 1.6	-36.7 +/- 5.8	-5.1 +/- 1.2	6.2 +/- 2.4	999.0 +/- 16.8	-0.9
ERBB2_Bromocriptine	-42.5 +/- 1.7	-9.37	90.32	10	0.6 +/- 0.0	-32.5 +/- 0.8	-79.5 +/- 8.4	-3.3 +/- 0.4	12.6 +/- 13.5	957.3 +/- 9.9	-1.1
ESR1_Bromocriptine	-46.9 +/- 1.6	-8.87	101.17	43	0.2 +/- 0.1	-32.7 +/- 0.6	-36.8 +/- 10.5	-11.9 +/- 0.9	13.9 +/- 19.1	893.5 +/- 3.1	-2.1
IL2R_Bromocriptine	-40.6 +/- 0.5	-7.04	146.79	40	0.1 +/- 0.1	-27.0 +/- 0.3	-30.4 +/- 0.7	-10.5 +/- 0.3	0.4 +/- 0.0	615.4 +/- 3.5	-2.2
PPARG_Bromocriptine	-27.2 +/- 3.1	-7.97	125.11	5	1.0 +/- 0.0	-26.6 +/- 1.6	-67.7 +/- 7.0	-2.9 +/- 1.6	90.9 +/- 30.8	698.3 +/- 14.2	-1.5
ADRA1B_Bromocriptine	-21.5 +/- 1.4	-8.33	118.52	12	0.8 +/- 0.0	-30.8 +/- 0.6	-10.8 +/- 1.4	-11.8 +/- 0.1	221.0 +/- 16.9	802.1 +/- 3.9	-1
C3AR1_Bromocriptine	-34.3 +/- 1.2	-7.98	120.91	6	0.2 +/- 0.0	-22.5 +/- 0.9	-17.6 +/- 1.5	-21.6 +/- 1.7	115.9 +/- 15.0	665.3 +/- 18.4	-1.4
CALCR_Bromocriptine	-31.7 +/- 1.7	-8.12	122.45	10	0.4 +/- 0.0	-29.4 +/- 1.6	-17.8 +/- 3.6	-12.6 +/- 1.3	120.5 +/- 41.8	867.1 +/- 27.2	-1.7
CHRM1_Bromocriptine	-41.3 +/- 0.4	-7.85	127.59	53	0.7 +/- 0.1	-25.7 +/- 0.7	-10.1 +/- 1.0	-14.7 +/- 0.3	1.1 +/- 0.1	668.4 +/- 9.5	-2.1
CHRNA4_Bromocriptine	-36.9 +/- 1.4	-8.84	98.11	8	0.3 +/- 0.2	-26.5 +/- 0.7	-71.8 +/- 3.4	-11.0 +/- 0.6	77.8 +/- 0.1	714.4 +/- 3.2	-1.6
CRHR1_Bromocriptine	-37.7 +/- 3.1	-7.86	128.15	8	0.3 +/- 0.0	-28.2 +/- 0.3	-20.2 +/- 6.1	-9.9 +/- 0.2	24.1 +/- 25.8	691.7 +/- 8.4	-1.5
GHSR_Bromocriptine	-62.9 +/- 1.6	-10.36	76.58	19	0.3 +/- 0.2	-39.4 +/- 1.5	-54.3 +/- 7.5	-18.4 +/- 0.7	3.8 +/- 2.1	1144.1 +/- 15.5	-1.7
GRIN1_Bromocriptine	-35.5 +/- 5.1	-7.68	131.93	4	0.2 +/- 0.1	-29.1 +/- 4.6	-50.2 +/- 4.3	-1.4 +/- 0.5	0.0 +/- 0.0	677.9 +/- 40.0	-2.6
GRM3_Bromocriptine	-36.2 +/- 1.8	-8.04	127.81	13	1.3 +/- 0.0	-29.7 +/- 1.0	-55.9 +/- 4.7	-2.1 +/- 0.9	12.3 +/- 21.2	699.0 +/- 46.9	-1.6
NPY1R_Bromocriptine	-46.2 +/- 1.8	-8.14	121.61	5	1.2 +/- 0.0	-31.1 +/- 1.0	-46.7 +/- 4.8	-11.6 +/- 1.8	12.1 +/- 19.6	766.7 +/- 24.1	-2
NTSR1_Bromocriptine	-44.0 +/- 0.6	-7.37	143.42	14	1.5 +/- 0.0	-38.7 +/- 1.1	-10.6 +/- 10.6	-4.3 +/- 0.4	0.0 +/- 0.0	806.9 +/- 12.3	-1.8
OXTR_Bromocriptine	-56.5 +/- 0.9	-9.93	80.53	21	0.4 +/- 0.2	-32.0 +/- 0.4	-21.3 +/- 7.3	-22.8 +/- 1.3	4.7 +/- 2.4	1001.6 +/- 10.2	-1.9
PRLR_Bromocriptine	-44.0 +/- 0.6	-8.3	117.35	53	0.1 +/- 0.1	-30.6 +/- 0.5	-55.0 +/- 3.1	-8.3 +/- 0.2	3.4 +/- 0.7	750.0 +/- 6.7	-1.3
PTGER3_Bromocriptine	-32.4 +/- 0.4	-7.9	130.36	7	0.7 +/- 0.1	-22.2 +/- 1.5	-16.0 +/- 7.7	-10.8 +/- 0.8	21.2 +/- 21.1	828.7 +/- 20.8	-1.4
TAAR1_Bromocriptine	-39.0 +/- 0.5	-7.04	152.74	4	1.6 +/- 0.0	-29.1 +/- 0.5	-10.1 +/- 2.5	-9.4 +/- 0.3	5.8 +/- 0.7	689.9 +/- 6.3	-1.6
TRPV1_Bromocriptine	-52.0 +/- 0.6	-8.6	112.71	66	0.2 +/- 0.1	-33.2 +/- 0.7	-23.4 +/- 6.6	-16.6 +/- 0.3	1.5 +/- 0.7	934.4 +/- 16.2	-2.3
TSHR_Bromocriptine	-40.9 +/- 2.9	-9.08	104.75	9	0.3 +/- 0.0	-31.0 +/- 1.1	-76.0 +/- 6.6	-6.7 +/- 0.2	44.3 +/- 22.9	930.2 +/- 20.3	-1.8
NEDD4:Polyubiquitin (Standard Agonist)	-159.1 +/- 2.7	-10.7	3e-08	170	0.3 +/- 0.2	-81.3 +/- 1.9	-219.5 +/- 13.9	-34.4 +/- 1.8	5.9 +/- 2.7	2115.6 +/- 71.0	-1.4
NEDD4_N4BP1 (Standard Antagonist)	-91.0 +/- 0.9	-9.4	2.2e-07	36	2.7 +/- 0.2	-30.8 +/- 0.7	-342.4 +/- 9.7	-3.2 +/- 0.7	115.1 +/- 21.4	1481.4 +/- 55.2	-1.3

## Sheet: Top 3 Receptors
Complex	HADDOCK Score	Binding affinity ΔG (kcal/mol)	ΔGscore	Cluster size	RMSD	Van der Waals energy	Electrostatic energy	Desolvation energy	Restraints violation energy	Buried surface area	Z-score
CXCR4_CXCL12 (Standard Agonist)	-21.0 +/- 2.6	-7.06	156.77	7	0.5 +/- 0.0	-17.3 +/- 2.2	-62.2 +/- 21.1	1.2 +/- 0.5	13.1 +/- 10.0	671.0 +/- 21.2	-1.8
CXCR4_Plerixafor (Standard Antagonist)	-79.7 +/- 4.2	-14.21	-73.67	5	0.5 +/- 0.1	-26.1 +/- 1.8	-530.0 +/- 19.2	-3.3 +/- 0.4	26.9 +/- 25.1	844.7 +/- 11.1	-1.8
CXCR4_Bromocriptine	-56.1 +/- 0.7	-10.67	59.35	26	0.2 +/- 0.1	-36.9 +/- 0.6	-124.0 +/- 9.1	-7.2 +/- 0.4	4.0 +/- 2.0	1076.5 +/- 4.2	-2.6
GHSR_GHRP-6 (Standard Agonist)	-48.6 +/- 0.4	-8.58	118.59	26	0.7 +/- 0.1	-37.9 +/- 1.2	-19.9 +/- 20.4	-12.2 +/- 1.5	35.3 +/- 29.3	1065.6 +/- 39.5	-1.5
GHSR_JMV-2959 (Standard Antagonist)	-62.5 +/- 1.3	-10.49	55.75	11	0.3 +/- 0.2	-36.3 +/- 0.8	-89.8 +/- 9.2	-17.5 +/- 1.3	3.6 +/- 2.3	926.4 +/- 21.8	-2.5
GHSR_Bromocriptine	-62.9 +/- 1.6	-10.36	76.58	19	0.3 +/- 0.2	-39.4 +/- 1.5	-54.3 +/- 7.5	-18.4 +/- 0.7	3.8 +/- 2.1	1144.1 +/- 15.5	-1.7
OXTR_Oxytocin (Standard Agonist)	-58.6 +/- 1.3	-8.93	118.67	52	0.2 +/- 0.1	-35.9 +/- 2.4	-29.7 +/- 4.4	-21.6 +/- 1.5	18.5 +/- 3.8	1067.0 +/- 36.9	-1.4
OXTR_Atosiban (Standard Antagonist)	-56.5 +/- 1.1	-8.99	117.67	12	0.6 +/- 0.1	-33.9 +/- 0.7	-36.5 +/- 9.8	-19.4 +/- 0.7	4.1 +/- 4.8	1082.3 +/- 47.4	-1.4
OXTR_Bromocriptine	-56.5 +/- 0.9	-9.93	80.53	21	0.4 +/- 0.2	-32.0 +/- 0.4	-21.3 +/- 7.3	-22.8 +/- 1.3	4.7 +/- 2.4	1001.6 +/- 10.2	-1.9
NEDD4:Polyubiquitin (Standard Agonist)	-159.1 +/- 2.7	-10.7	3e-08	170	0.3 +/- 0.2	-81.3 +/- 1.9	-219.5 +/- 13.9	-34.4 +/- 1.8	5.9 +/- 2.7	2115.6 +/- 71.0	-1.4
NEDD4_N4BP1 (Standard Antagonist)	-91.0 +/- 0.9	-9.4	2.2e-07	36	2.7 +/- 0.2	-30.8 +/- 0.7	-342.4 +/- 9.7	-3.2 +/- 0.7	115.1 +/- 21.4	1481.4 +/- 55.2	-1.3
