# Supplementary material for: Molecular Insights into Bromocriptine Binding to GPCRs Within Histamine-Linked Signaling Networks: Network Pharmacology, Pharmacophore Modeling, and Molecular Dynamics Simulation
Source: Int J Mol Sci. 2025 Sep 7;26(17):8717. doi: 10.3390/ijms26178717 (PMC12428908; doi:10.3390/ijms26178717)
Supplement: Supplementary file 1 [file ijms-26-08717-s001.zip › Supplementary Data S4 - Molecular Interactions.xlsx]

## Sheet: Molecular Interactions
Complex	CC	CO	CN	CX	OO	OX	NO	NN	NX	XX
DRD2_Bromocriptine (re-docking)	3298	1504	1212	58	149	10	270	100	9	0
HRH1_Bromocriptine	2655	962	963	21	78	1	172	88	2	0
HRH2_Bromocriptine	2245	889	818	34	80	5	166	76	5	0
HRH3_Bromocriptine	2468	936	1091	27	83	0	196	108	4	0
HRH4_Bromocriptine	2157	1235	888	6	136	0	224	86	2	0
DRD3_Bromocriptine	2949	1302	1150	32	131	1	239	112	5	0
DRD4_Bromocriptine	2608	1106	1180	45	99	2	234	116	6	0
HTR1A_Bromocriptine	3015	1216	1189	62	115	10	242	120	14	0
HTR2A_Bromocriptine	2102	656	679	40	50	8	114	57	8	0
CXCR4_Bromocriptine	3179	1357	1366	35	133	2	267	132	4	0
EGFR_Bromocriptine	2919	1260	1321	55	113	4	263	142	9	0
ERBB2_Bromocriptine	2719	1172	1183	44	101	5	218	121	6	0
ESR1_Bromocriptine	2475	947	954	102	80	8	172	85	18	0
IL2R_Bromocriptine	1367	670	658	36	68	6	151	78	5	0
PPARG_Bromocriptine	1793	876	858	4	90	1	174	89	0	0
ADRA1B_Bromocriptine	2483	973	1005	65	91	7	182	102	9	0
C3AR1_Bromocriptine	2046	637	687	30	50	4	94	59	5	0
CALCR_Bromocriptine	2135	892	710	0	82	0	153	58	0	0
CHRM1_Bromocriptine	2025	771	747	48	70	10	134	66	8	0
CHRNA4_Bromocriptine	2196	810	791	1	64	0	140	69	0	0
CRHR1_Bromocriptine	1950	829	754	25	80	1	159	79	4	0
GHSR_Bromocriptine	3658	1545	1414	47	162	9	283	126	8	0
GRIN1_Bromocriptine	1670	846	801	4	84	0	183	91	1	0
GRM3_Bromocriptine	1877	1028	928	40	117	10	209	93	7	0
NPY1R_Bromocriptine	1949	887	750	57	90	9	164	67	9	0
NTSR1_Bromocriptine	2032	932	1164	0	92	0	233	134	0	0
OXTR_Bromocriptine	3376	1234	1164	43	111	12	193	90	7	0
PRLR_Bromocriptine	2048	963	920	6	94	0	180	91	1	0
PTGER3_Bromocriptine	2006	921	852	24	101	6	191	88	6	0
TAAR1_Bromocriptine	1573	799	788	28	100	7	195	93	5	0
TRPV1_Bromocriptine	2509	1020	966	26	101	4	193	89	4	0
TSHR_Bromocriptine	2371	1252	892	14	145	5	233	84	3	0
Note:
CC: Carbon-carbon interaction
CO: Carbon-oxygen interaction
CN: Carbon-nitrogen interaction
CX: Carbon-any heavy atom interaction
OO: Oxygen-oxygen interaction
OX: Oxygen-any heavy atom interaction
NO: Nitrogen-oxygen interaction
NN: Nitrogen-nitrogen interaction
NX: Nitrogen-any heavy atom interaction
XX: Any heavy-heavy atom interaction

## Sheet: Top 3 Receptors
Complex	CC	CO	CN	CX	OO	OX	NO	NN	NX	XX
CXCR4_CXCL12 (Standard Agonist)	1118	815	750	195	151	67	277	131	69	1
CXCR4_Plerixafor (Standard Antagonist)	2623	784	1480	20	0	0	217	202	8	0
CXCR4_Bromocriptine	3179	1357	1366	35	133	2	267	132	4	0
GHSR_GHRP-6 (Standard Agonist)	3264	1363	1705	24	130	2	390	236	3	0
GHSR_JMV-2959 (Standard Antagonist)	3515	1161	1523	36	66	4	235	148	12	0
GHSR_Bromocriptine	3658	1545	1414	47	162	9	283	126	8	0
OXTR_Oxytocin (Standard Agonist)	3035	1599	1582	217	196	56	375	186	50	0
OXTR_Atosiban (Standard Antagonist)	2974	1591	1478	196	202	40	362	173	44	0
OXTR_Bromocriptine	3376	1234	1164	43	111	12	193	90	7	0
Note:
CC: Carbon-carbon interaction
CO: Carbon-oxygen interaction
CN: Carbon-nitrogen interaction
CX: Carbon-any heavy atom interaction
OO: Oxygen-oxygen interaction
OX: Oxygen-any heavy atom interaction
NO: Nitrogen-oxygen interaction
NN: Nitrogen-nitrogen interaction
NX: Nitrogen-any heavy atom interaction
XX: Any heavy-heavy atom interaction
